# Supplementary material for: Effect of initial COVID-19 outbreak during first trimester on pregnancy outcome in Wuxi, China
Source: BMC Pregnancy Childbirth. 2022 Jan 21;22:54. doi: 10.1186/s12884-022-04395-7 (PMC8778492; doi:10.1186/s12884-022-04395-7)
Supplement: Supplementary file 1 — Additional file 1. [file 12884_2022_4395_MOESM1_ESM.xlsx]

## Sheet: 报告
	报告：成功合并 2 个工作表，共 9059 行数据。
	工作簿	工作表	合并状态	合并后的位置
	原始表.xlsx	Sheet1	成功	总表!B1:K8142
	2020-6.xls	Sheet1	成功	总表!B8143:L9059

## Sheet: 总表
no	age	LMP	group(1=exposure）	HDP type (1=gestational hypertension;2=pre-eclampsia;3=pregnancy with chronic hypertension;4=chronic hypertension with pre-eclampsia;5=severe pre-eclampsia	HDP(1=yes)	obesity(1=yes)	multiple pregnancy(1=yes)	scarred uterus(1=yes)	IVF(1=yes)	carriage of HBV (1=yes)	fibroid (1=yes)	cesarean (1=yes)	GDM (1=yes)	premature rupture of membranes (1=yes)	hypothyroidism (1=yes)	placental abnormality (1=yes)	abnormal amniotic fluid volume (1=yes)	thrombocytopenia (1=yes)	ICP (1=yes)	anemia (1=yes)	gender（1=male）	birth weight (g)	intrauterine fetal distress (1=yes)	fetal growth restriction (1=yes)	malposition (1=yes)	gravida	parity	gestational weeks
1	27	2019-05-12	0		0	0	0	0	0	0	0	0	0	0	0	0	0	0	0	0	1	2850	0	0	0	2	2	39.5714
2	29	2019-06-04	0		0	0	0	0	0	0	0	1	0	0	0	0	0	0	0	0	1	3630	0	0	1	1	1	39.5714
3	30	2019-06-24	0		0	0	0	1	0	0	0	1	0	0	0	0	0	0	0	0	1	3350	0	0	0	3	2	38.1429
4	28	2019-06-27	0		0	0	0	0	0	0	0	0	0	1	0	0	0	0	0	0	1	3730	0	0	0	2	1	39.1429
5	28	2019-07-13	0		0	0	0	0	0	0	0	0	0	0	0	0	0	0	0	0	1	3230	0	0	0	2	2	39.1429
6	27	2019-07-17	0		0	0	0	0	0	0	0	0	0	0	0	0	0	0	0	0	2	3130	0	0	0	3	2	38.5714
7	26	2019-08-01	0		0	0	0	0	0	0	0	0	1	0	0	0	0	0	0	0	1	3630	0	0	0	1	1	40
8	31	2019-08-05	0		0	0	0	0	0	0	0	0	0	0	0	0	0	0	0	0	2	3030	0	0	0	1	1	41
9	30	2019-08-06	0		0	0	0	0	1	0	0	1	0	1	0	1	0	0	0	0	1	3800	0	0	0	3	1	38.5714
10	24	2019-08-06	0		0	0	0	0	0	0	0	0	1	1	0	0	0	0	0	0	1	3460	0	0	0	1	1	39.2857
11	27	2019-08-06	0		0	0	0	0	0	0	0	0	0	0	0	0	0	0	0	0	1	3300	0	0	0	1	1	40.7143
12	26	2019-08-07	0		0	0	0	0	0	0	0	0	0	0	0	0	0	0	0	0	2	3330	0	0	0	1	1	39.8571
13	26	2019-08-09	0		0	0	0	0	0	0	0	0	0	0	0	0	0	0	0	0	2	3430	0	0	0	2	1	40.5714
14	31	2019-08-12	0	1	1	1	0	0	0	0	0	0	0	0	0	0	0	0	0	0	1	3530	0	0	0	2	2	40.8571
15	32	2019-08-13	0		0	0	0	0	0	0	0	1	1	0	0	0	0	0	0	0	2	3270	0	0	0	3	1	39
16	28	2019-08-13	0		0	0	0	0	0	0	0	1	0	0	0	0	1	0	0	0	1	3140	0	0	0	1	1	40
17	31	2019-08-15	0		0	0	0	0	0	0	0	1	0	0	0	0	0	0	0	0	2	3500	0	0	0	2	1	40.5714
18	32	2019-08-15	0		0	1	0	0	0	0	0	1	0	0	0	0	0	0	0	0	1	4000	0	0	0	6	3	40.7143
19	27	2019-08-17	0		0	0	0	0	0	0	0	0	0	0	0	0	0	0	0	0	1	3500	0	0	0	1	1	41.1429
20	27	2019-08-17	0		0	0	0	0	0	0	1	0	0	0	0	0	0	0	0	0	2	2850	0	0	0	1	1	40.1429
21	31	2019-08-17	0		0	0	0	0	0	0	0	1	1	0	0	0	0	0	0	0	2	4480	0	0	0	3	2	39.5714
22	22	2019-08-17	0		0	0	0	0	0	0	0	0	0	0	0	0	0	0	0	0	2	3540	0	0	0	3	1	40.4286
23	27	2019-08-17	0		0	0	0	0	0	0	0	0	1	1	0	0	0	0	0	0	1	3100	0	0	0	1	1	39
24	29	2019-08-17	0		0	0	0	1	0	0	0	1	0	0	0	0	1	0	0	0	1	3120	0	0	0	3	2	39.1429
25	30	2019-08-17	0		0	0	0	0	0	0	0	0	0	0	0	0	0	0	0	0	1	3650	0	0	0	1	1	40.1429
26	33	2019-08-19	0		0	0	0	0	0	0	0	0	0	0	0	0	0	0	0	0	1	3660	0	0	0	1	1	40.7143
27	30	2019-08-20	0		0	0	0	0	0	0	0	0	0	0	1	0	0	0	0	0	1	3750	0	0	0	3	1	40
28	32	2019-08-20	0		0	0	0	0	0	0	0	0	1	0	1	0	0	0	0	0	2	3150	0	0	0	1	1	40
29	33	2019-08-20	0		0	0	0	0	0	0	0	0	0	0	0	0	0	0	0	0	2	3210	0	0	0	1	1	40.7143
30	33	2019-08-20	0		0	0	0	0	0	0	0	0	0	0	0	0	0	0	0	0	1	3600	0	0	0	4	2	40.7143
31	31	2019-08-20	0		0	0	0	0	0	0	0	1	0	0	0	0	0	0	0	0	1	4000	0	0	0	2	1	40.7143
32	23	2019-08-21	0		0	0	0	0	0	0	0	1	0	0	0	0	1	0	0	0	1	3310	0	0	0	1	1	41
33	34	2019-08-21	0		0	0	0	1	0	1	1	1	0	0	0	0	0	0	0	0	2	3830	0	0	0	2	2	39
34	39	2019-08-22	0		0	0	0	0	0	0	1	0	0	0	0	0	0	0	0	0	1	2910	0	0	0	5	3	40.4286
35	30	2019-08-22	0		0	0	0	0	0	0	0	1	0	0	0	0	0	0	0	0	1	3270	0	0	0	1	1	40.4286
36	20	2019-08-22	0		0	0	0	0	0	0	0	1	0	0	0	0	0	0	0	0	2	3660	0	0	0	1	1	40.4286
37	26	2019-08-22	0		0	0	0	0	0	0	0	0	0	0	0	0	0	0	0	0	1	4010	0	0	0	1	1	40.4286
38	28	2019-08-22	0		0	0	0	0	0	0	0	1	0	0	0	0	1	0	0	0	2	4000	0	0	0	1	1	40.5714
39	30	2019-08-22	0		0	0	0	0	0	0	0	0	0	0	0	0	0	0	0	0	2	3880	0	0	0	1	1	40.7143
40	33	2019-08-22	0		0	0	0	1	0	0	0	1	0	0	0	0	0	0	0	0	1	3370	0	0	0	4	2	39.2857
41	34	2019-08-23	0		0	0	0	0	1	0	0	0	1	0	0	0	0	0	0	0	2	4000	0	0	0	1	1	40.2857
42	32	2019-08-23	0		0	0	0	0	0	0	0	0	0	0	0	0	0	0	0	0	2	3210	0	0	0	2	2	40.2857
43	33	2019-08-23	0		0	0	0	0	0	0	0	1	0	0	0	0	0	0	0	0	2	3670	1	0	0	1	1	40.2857
44	22	2019-08-23	0		0	0	0	0	0	0	0	1	0	0	0	0	0	0	0	0	2	3960	0	0	0	1	1	40.4286
45	28	2019-08-23	0		0	0	0	0	0	0	0	0	0	0	0	0	0	0	0	0	2	3150	0	0	0	1	1	40.4286
46	23	2019-08-23	0		0	0	0	0	0	0	0	1	0	0	0	0	1	0	0	0	1	4200	0	0	0	2	1	40.4286
47	31	2019-08-23	0		0	0	0	0	0	0	1	1	0	0	0	0	0	0	0	0	2	3320	0	0	0	2	1	39.8571
48	30	2019-08-23	0		0	0	0	0	0	0	0	0	0	0	0	0	1	0	0	0	2	3970	0	0	0	3	2	41
49	28	2019-08-24	0		0	0	0	0	0	0	0	0	0	0	0	0	0	0	0	0	1	3020	0	0	0	1	1	40.1429
50	31	2019-08-24	0		0	0	0	0	0	0	0	1	0	0	0	0	0	0	0	0	1	4250	0	0	0	3	1	40.1429
51	30	2019-08-24	0		0	0	0	0	0	0	0	0	0	0	0	0	0	0	0	0	2	3600	0	0	0	1	1	40.2857
52	33	2019-08-24	0		0	0	0	0	0	0	1	0	0	0	0	0	0	0	0	0	1	3770	0	0	0	2	2	40.2857
53	31	2019-08-24	0		0	0	0	0	0	0	0	0	0	0	0	0	0	0	0	0	2	3300	0	0	0	4	2	40.2857
54	29	2019-08-24	0		0	0	0	0	0	0	0	0	0	0	0	0	0	0	0	0	1	3150	0	0	0	2	2	40.2857
55	27	2019-08-24	0		0	0	0	0	0	0	0	0	0	0	0	0	0	0	0	0	1	3910	0	0	0	1	1	40.4286
56	31	2019-08-25	0		0	0	0	0	0	0	0	0	1	0	0	0	0	0	0	0	2	3100	0	0	0	1	1	40
57	31	2019-08-25	0		0	0	0	0	0	0	0	0	0	0	0	0	0	0	0	0	2	3060	0	0	0	4	2	40
58	23	2019-08-25	0		0	0	0	0	0	0	0	0	0	0	0	0	0	0	0	0	1	3400	0	0	0	1	1	40
59	21	2019-08-25	0		0	0	0	0	0	0	0	0	1	0	0	0	0	0	0	0	2	3520	0	0	0	2	1	40.1429
60	29	2019-08-25	0		0	0	0	0	0	0	0	0	0	0	0	0	0	0	0	0	2	3340	0	0	0	4	2	39.4286
61	27	2019-08-25	0		0	0	0	0	0	0	0	1	0	0	0	0	0	0	0	0	1	3730	0	0	0	4	2	40.4286
62	29	2019-08-25	0		0	0	0	0	0	0	0	0	0	0	0	0	0	0	0	0	2	3430	0	0	0	2	1	40.5714
63	35	2019-08-25	0		0	0	0	0	0	0	0	0	0	0	0	0	0	0	0	0	2	3500	0	0	0	3	2	40.7143
64	29	2019-08-25	0		0	0	0	0	0	0	0	0	0	0	0	0	1	0	0	0	1	3320	0	0	0	1	1	40.8571
65	29	2019-08-25	0		0	0	0	1	0	0	0	1	0	0	0	0	0	0	0	0	2	2880	0	0	0	2	2	39.1429
66	30	2019-08-25	0		0	0	0	0	0	0	0	0	0	0	0	0	0	0	0	0	2	3250	0	0	0	2	2	40.7143
67	30	2019-08-25	0		0	0	0	0	0	0	0	0	0	0	0	0	0	0	0	0	2	3600	0	0	0	1	2	40.7143
68	24	2019-08-25	0		0	0	0	0	0	0	0	0	0	0	0	0	0	0	0	0	2	3700	0	0	0	1	1	40.5714
69	33	2019-08-25	0		0	0	0	1	0	0	0	1	0	0	0	0	0	0	0	0	2	3420	0	0	0	5	2	39.2857
70	27	2019-08-26	0		0	0	0	0	0	0	1	0	1	0	0	0	0	0	0	0	1	3920	0	0	0	1	1	40
71	24	2019-08-26	0		0	0	0	1	0	0	0	1	0	0	0	0	0	0	0	1	2	3700	0	0	0	2	2	40
72	29	2019-08-26	0		0	0	0	0	0	0	0	1	0	0	0	0	0	0	0	0	2	3510	0	0	0	1	1	40.7143
73	33	2019-08-26	0		0	0	0	0	0	0	0	0	0	0	0	0	0	0	0	0	2	3760	0	0	0	3	2	40.8571
74	25	2019-08-26	0		0	0	0	0	0	0	0	0	0	0	0	0	1	0	0	0	1	3510	0	0	0	1	1	41
75	30	2019-08-26	0		0	0	0	1	0	0	0	1	1	1	0	0	0	0	0	0	1	3240	0	0	0	3	2	38.1429
76	24	2019-08-26	0		0	0	0	0	0	0	0	1	1	0	0	0	1	0	0	0	1	3330	0	0	0	1	1	40
77	31	2019-08-27	0		0	0	0	0	0	0	0	0	0	1	0	0	0	0	0	0	1	3320	0	0	0	4	2	39.4286
78	39	2019-08-27	0		0	0	0	0	0	0	0	1	1	0	0	0	0	0	0	0	1	3520	0	0	1	3	2	38.8571
79	29	2019-08-27	0		0	0	0	0	0	0	0	1	0	0	0	0	0	0	0	0	1	4000	0	0	0	3	1	39.7143
80	24	2019-08-27	0		0	1	0	0	0	0	0	1	0	1	0	0	1	0	0	0	1	3760	0	0	0	1	1	38.7143
81	30	2019-08-27	0		0	0	0	1	0	0	0	1	0	0	0	0	0	0	0	0	2	3320	0	0	0	3	2	39
82	28	2019-08-27	0		0	0	0	0	0	0	1	0	0	0	0	0	0	0	0	0	2	3550	0	0	0	1	1	40.5714
83	35	2019-08-27	0		0	0	0	0	0	0	0	1	0	0	0	0	0	0	0	0	2	3960	0	0	0	3	2	40.4286
84	29	2019-08-27	0		0	0	0	0	0	0	0	1	0	0	0	0	1	0	0	0	2	3220	0	0	0	1	1	40.7143
85	24	2019-08-27	0		0	0	0	0	0	0	0	0	0	0	0	0	1	0	0	0	2	3060	0	0	0	1	1	40.8571
86	33	2019-08-27	0		0	0	0	0	0	0	0	1	0	0	0	0	0	0	0	0	2	3350	0	0	0	1	1	39.7143
87	25	2019-08-28	0	2	1	1	0	0	0	0	0	1	1	1	0	0	0	0	0	0	2	3750	0	0	0	2	1	39.5714
88	28	2019-08-28	0		0	0	0	0	0	0	0	1	0	0	0	0	1	0	0	0	2	3580	0	0	0	2	1	39.5714
89	32	2019-08-28	0		0	0	0	1	0	0	0	1	0	0	0	0	0	0	0	0	1	2950	0	0	0	3	2	39
90	28	2019-08-28	0		0	0	0	0	0	0	0	0	0	0	0	0	0	0	0	0	1	3820	0	0	0	1	1	39.8571
91	33	2019-08-28	0		0	0	0	0	0	0	0	0	0	0	0	1	0	0	0	0	1	4510	0	0	0	6	3	39.8571
92	33	2019-08-28	0		0	0	0	0	0	0	0	0	0	0	0	0	0	0	0	0	1	3760	0	0	0	2	2	39.8571
93	28	2019-08-28	0		0	0	0	0	0	0	0	0	0	0	0	0	0	0	0	0	2	3030	0	0	0	1	1	40
94	27	2019-08-28	0		0	0	0	0	0	0	0	1	1	0	0	0	0	0	0	0	1	3310	0	0	0	1	1	40
95	26	2019-08-28	0		0	0	0	0	0	0	0	0	0	0	0	0	0	0	0	0	1	3360	0	0	0	1	1	40
96	35	2019-08-28	0		0	0	0	1	0	0	1	1	0	0	0	0	0	0	0	0	2	2950	0	0	0	2	1	40
97	29	2019-08-28	0		0	0	0	0	0	0	0	0	0	0	0	0	0	0	0	0	2	3310	0	0	0	1	1	40.1429
98	27	2019-08-28	0		0	0	0	0	0	0	0	1	0	0	0	0	0	0	0	0	2	3600	0	0	0	1	1	40.2857
99	25	2019-08-28	0		0	0	0	0	0	0	0	0	0	0	0	0	0	0	0	0	2	3950	0	0	0	1	1	40.7143
100	26	2019-08-28	0		0	0	0	0	0	0	0	0	0	0	0	0	0	0	0	0	2	3170	0	0	0	1	1	40.8571
101	26	2019-08-28	0		0	0	0	0	0	0	1	0	0	0	0	0	0	0	0	0	2	3360	0	0	0	1	1	39.7143
102	28	2019-08-28	0		0	0	0	0	0	0	0	1	0	0	0	0	1	0	0	0	1	3520	0	0	0	1	1	40.4286
103	29	2019-08-28	0		0	0	0	0	0	0	0	0	0	0	0	0	0	0	0	0	2	3030	0	0	0	2	1	40.5714
104	34	2019-08-29	0		0	0	0	0	0	0	0	0	0	0	1	0	0	0	0	0	1	3470	0	0	0	3	2	39.4286
105	32	2019-08-29	0		0	0	0	0	0	0	0	1	0	1	0	0	1	0	0	0	1	2910	0	0	0	1	1	39.5714
106	30	2019-08-29	0		0	0	0	1	0	0	1	1	0	1	0	0	0	0	0	0	2	3710	0	0	0	4	2	39.5714
107	23	2019-08-29	0		0	0	0	0	0	0	0	0	0	1	1	0	0	0	0	0	1	3210	0	0	0	1	1	38.2857
108	24	2019-08-29	0		0	0	0	0	0	0	0	1	0	0	0	0	0	0	0	0	2	3780	0	0	0	1	1	39.7143
109	31	2019-08-29	0		0	0	0	0	0	0	0	0	1	0	1	0	0	0	0	0	1	2990	0	0	0	1	1	39.7143
110	31	2019-08-29	0		0	0	0	0	0	0	0	1	1	0	1	0	0	0	0	0	1	3320	0	0	0	1	1	39.7143
111	31	2019-08-29	0		0	0	0	0	0	0	0	1	1	1	1	0	0	0	0	0	2	3160	0	0	0	2	1	39.8571
112	29	2019-08-29	0		0	0	0	0	0	0	0	0	0	0	0	0	0	0	0	0	1	3250	0	0	0	4	1	39.8571
113	33	2019-08-29	0		0	0	0	0	0	0	0	0	0	0	0	0	0	0	0	0	1	3750	0	0	0	2	2	40
114	34	2019-08-29	0		0	0	0	0	0	0	0	0	0	0	0	0	0	0	0	0	1	3450	0	0	0	2	2	40
115	35	2019-08-29	0		0	0	0	0	0	0	0	1	0	0	0	0	0	0	0	0	1	4130	0	0	0	1	1	40.4286
116	36	2019-08-29	0		0	0	0	1	0	0	0	1	0	0	0	0	0	0	0	0	1	4310	0	0	0	2	2	39.5714
117	21	2019-08-29	0		0	0	0	0	0	0	0	0	0	0	0	0	0	0	0	0	2	3350	0	0	0	1	1	40.5714
118	28	2019-08-29	0		0	0	0	0	0	0	0	0	0	0	0	0	0	0	0	0	2	3530	0	0	0	3	2	40
119	25	2019-08-29	0		0	0	0	0	0	0	0	1	0	0	0	0	0	0	0	0	1	3120	0	0	0	1	1	40.4286
120	17	2019-08-29	0		0	0	0	0	0	0	0	0	0	0	1	0	0	0	0	0	2	2760	0	0	0	2	1	41.1429
121	27	2019-08-29	0		0	0	0	0	0	0	0	0	1	0	0	0	0	0	0	0	1	3670	0	0	0	2	1	38.5714
122	34	2019-08-30	0		0	0	0	1	0	0	0	1	0	0	0	0	0	0	0	0	2	3700	0	0	0	2	2	39.2857
123	24	2019-08-30	0		0	0	0	0	0	0	0	0	0	0	0	0	0	0	0	0	2	3160	0	0	0	1	1	39.4286
124	27	2019-08-30	0		0	0	0	0	0	0	0	0	0	1	0	0	0	0	0	0	1	3400	0	0	0	1	1	39.5714
125	27	2019-08-30	0		0	0	0	0	0	0	0	1	0	0	1	0	0	0	0	0	1	3150	0	0	0	1	1	39.7143
126	27	2019-08-30	0		0	0	0	0	0	0	0	0	1	0	0	0	0	0	0	0	1	3500	0	0	0	2	1	39.8571
127	31	2019-08-30	0		0	0	0	0	0	0	0	0	0	1	0	0	0	0	0	0	1	3070	0	0	0	1	1	39.8571
128	29	2019-08-30	0		0	0	0	0	0	0	0	0	0	0	0	0	0	0	0	0	2	4100	0	0	0	2	2	39.8571
129	31	2019-08-30	0		0	0	0	0	0	0	0	0	0	1	0	0	0	0	0	0	2	3540	0	0	0	5	2	38.7143
130	36	2019-08-30	0		0	0	0	0	0	0	0	0	0	0	0	0	0	0	0	0	1	3100	0	0	0	2	2	39.8571
131	30	2019-08-30	0		0	0	0	0	0	0	0	0	1	0	0	0	0	0	0	0	1	3130	0	0	0	2	2	40
132	32	2019-08-30	0		0	0	0	0	0	0	0	0	0	0	0	0	0	0	0	0	2	3250	0	0	0	2	2	40
133	24	2019-08-30	0		0	0	0	0	0	0	0	0	0	0	0	0	1	0	0	0	2	3250	0	0	0	1	1	40.1429
134	23	2019-08-30	0		0	0	0	0	0	0	0	0	0	0	0	0	0	0	0	0	2	3640	0	0	0	2	1	40.2857
135	30	2019-08-30	0		0	0	0	0	0	0	0	1	0	0	0	0	0	0	0	0	2	3530	0	0	0	2	1	39.7143
136	27	2019-08-30	0		0	0	0	0	0	0	0	0	0	1	0	0	0	0	0	0	2	3430	0	0	0	1	1	40.2857
137	30	2019-08-30	0		0	0	0	0	0	0	0	1	0	0	0	0	1	0	0	0	1	4400	0	0	0	2	1	40.2857
138	30	2019-08-30	0		0	0	0	0	0	0	0	0	0	0	0	0	0	0	0	0	1	3670	0	0	0	1	1	40.4286
139	32	2019-08-30	0		0	0	0	0	0	0	0	1	0	0	0	0	0	0	0	0	2	4360	0	0	0	2	2	40.5714
140	35	2019-08-30	0		0	0	0	0	0	0	0	1	0	0	0	0	0	0	0	0	1	3880	0	0	0	2	2	40.5714
141	35	2019-08-30	0		0	0	0	0	0	0	0	0	0	0	0	0	0	0	0	0	1	3630	0	0	0	5	2	40.5714
142	24	2019-08-30	0		0	0	0	0	0	0	0	0	1	0	0	0	0	0	0	0	1	3100	0	0	0	2	1	39.7143
143	23	2019-08-30	0		0	0	0	0	0	0	0	0	0	0	0	0	0	0	0	0	2	3400	0	0	0	1	1	40.8571
144	27	2019-08-30	0		0	0	0	0	0	0	0	0	0	1	0	0	0	0	0	0	2	3320	0	0	0	1	1	39.1429
145	33	2019-08-30	0		0	0	0	0	0	0	0	0	0	0	0	0	0	0	0	0	1	3500	0	0	0	3	2	41.1429
146	27	2019-08-31	0		0	0	0	0	0	0	0	0	1	0	0	0	0	0	0	1	1	3370	0	0	0	2	1	40.2857
147	31	2019-08-31	0		0	0	0	1	0	0	0	1	0	0	0	0	0	0	0	0	1	3180	0	0	0	3	2	39.1429
148	27	2019-08-31	0		0	0	0	0	0	0	0	0	1	0	0	0	1	0	0	0	2	2830	0	0	0	2	1	39.2857
149	28	2019-08-31	0		0	0	0	0	0	0	0	0	0	0	0	0	0	0	0	0	2	3030	0	0	0	1	1	39.2857
150	26	2019-08-31	0		0	0	0	0	0	0	0	0	0	0	0	0	0	0	0	0	2	3300	0	0	0	1	1	39.4286
151	27	2019-08-31	0		0	0	0	0	0	0	0	0	0	0	0	0	0	0	0	0	1	3410	0	0	0	1	1	39.7143
152	25	2019-08-31	0		0	0	0	0	0	0	0	1	0	0	0	0	0	0	0	0	2	3370	0	0	0	2	1	39.7143
153	27	2019-08-31	0		0	0	0	0	0	0	0	0	0	1	0	0	0	0	0	0	1	3810	0	0	0	1	1	39.7143
154	28	2019-08-31	0		0	0	0	0	0	0	0	1	0	0	0	0	0	0	0	0	1	3710	0	0	0	2	1	39.7143
155	28	2019-08-31	0		0	0	0	0	0	0	0	0	1	0	0	0	0	0	0	0	1	3150	0	0	0	1	1	40
156	28	2019-08-31	0		0	0	0	0	0	0	0	1	1	0	0	0	0	0	0	0	1	3950	0	0	0	2	1	40.1429
157	29	2019-08-31	0		0	0	0	0	0	0	0	0	0	0	0	0	0	0	0	0	1	3700	0	0	0	1	1	40.2857
158	31	2019-08-31	0		0	0	0	0	0	0	0	1	0	0	0	0	0	0	0	0	2	3450	0	0	0	1	1	40.5714
159	35	2019-09-01	0		0	0	0	0	0	0	0	0	0	0	0	0	0	0	0	0	2	2960	0	0	0	3	2	40.2857
160	24	2019-09-01	0		0	0	0	0	0	0	0	1	0	0	0	0	0	1	0	0	2	3400	0	0	0	2	1	39
161	38	2019-09-01	0		0	0	0	1	0	0	0	1	1	0	0	0	0	0	0	0	1	3550	0	0	0	2	2	39
162	31	2019-09-01	0		0	0	0	1	0	0	0	1	0	0	0	0	0	0	0	0	2	3700	0	0	0	4	2	39
163	40	2019-09-01	0		0	0	0	1	0	0	0	1	0	0	0	0	0	0	0	0	1	3620	0	0	0	5	3	39.1429
164	28	2019-09-01	0		0	0	0	0	0	0	0	0	0	0	0	0	0	0	0	0	2	2860	0	0	0	1	1	39.4286
165	24	2019-09-01	0		0	0	0	0	1	0	0	1	0	0	1	0	0	0	0	0	1	3740	0	0	0	1	1	39.4286
166	33	2019-09-01	0		0	0	0	0	0	0	0	0	0	0	0	0	0	0	0	0	1	4310	0	0	0	2	2	39.4286
167	24	2019-09-01	0		0	0	0	0	0	0	0	0	0	0	0	0	1	0	0	0	2	3180	0	0	0	1	1	39.5714
168	32	2019-09-01	0		0	0	0	0	0	0	0	0	1	0	0	0	0	0	0	0	2	2970	0	0	0	3	1	39.5714
169	34	2019-09-01	0		0	0	0	0	0	0	0	0	0	1	0	0	0	0	0	0	2	3300	0	0	0	2	2	39.5714
170	25	2019-09-01	0		0	0	0	0	0	0	0	0	0	0	0	0	0	0	0	1	1	4200	0	0	0	2	2	39.7143
171	27	2019-09-01	0		0	0	0	0	0	0	0	1	0	0	0	0	0	0	0	0	1	3850	0	0	0	1	1	39.7143
172	27	2019-09-01	0		0	0	0	1	0	0	0	0	0	0	0	0	0	0	0	0	2	3340	0	0	0	3	2	39.7143
173	35	2019-09-01	0		0	0	0	0	0	0	0	0	0	0	0	0	0	0	0	0	1	3100	0	0	0	4	3	40
174	29	2019-09-01	0		0	0	0	1	0	0	0	1	0	1	0	0	0	0	0	0	2	3580	0	0	0	2	2	40
175	35	2019-09-01	0		0	0	0	0	0	0	0	0	0	0	0	0	0	0	0	0	2	2680	0	0	0	3	2	40.1429
176	29	2019-09-01	0		0	0	0	0	1	0	0	0	0	0	0	0	0	0	0	0	2	3370	0	0	0	2	1	40.2857
177	31	2019-09-01	0		0	0	0	0	0	0	0	1	0	0	0	0	0	0	0	0	1	3830	0	0	0	2	1	40.4286
178	30	2019-09-01	0		0	0	0	0	0	0	0	0	0	1	0	0	0	0	0	0	1	3600	0	0	0	1	1	40.4286
179	24	2019-09-01	0		0	0	0	0	0	0	0	1	0	0	0	0	0	0	0	0	2	4550	0	0	0	1	1	40.5714
180	31	2019-09-02	0	3	1	0	0	0	0	0	1	0	0	0	0	1	0	0	0	0	1	3310	0	0	0	2	2	39.1429
181	33	2019-09-02	0		0	0	1	0	1	0	0	1	0	0	0	0	0	0	0	0	2	2680	0	0	0	1	1	36.8571
182	29	2019-09-02	0		0	0	0	0	0	0	0	0	0	0	0	0	0	0	0	0	2	2960	0	0	0	4	2	38.8571
183	26	2019-09-02	0		0	0	0	0	0	0	0	1	1	0	0	0	0	0	0	0	2	3240	0	0	1	1	1	38.8571
184	32	2019-09-02	0		0	0	0	0	0	0	0	0	0	1	0	0	0	0	0	0	1	3100	0	0	0	2	2	39
185	29	2019-09-02	0		0	0	0	1	0	0	0	1	0	0	1	0	0	0	0	0	2	3680	0	0	0	3	2	39
186	31	2019-09-02	0		0	0	0	0	0	0	0	1	0	0	0	0	0	0	0	0	1	3650	0	0	1	1	1	39
187	30	2019-09-02	0		0	0	0	1	0	1	0	1	0	0	0	0	0	0	0	0	2	3300	0	0	0	3	2	39.2857
188	32	2019-09-02	0		0	0	0	0	0	0	0	1	0	0	0	0	0	0	0	0	2	3160	0	0	0	2	1	39.4286
189	30	2019-09-02	0		0	0	0	0	1	1	0	0	1	1	0	0	0	0	0	0	2	3120	0	0	0	3	1	39.4286
190	35	2019-09-02	0		0	0	0	1	0	0	0	1	0	0	0	0	0	0	0	0	2	3400	0	0	0	3	1	39.4286
191	32	2019-09-02	0		0	0	0	0	0	0	0	0	1	0	0	0	0	0	0	0	2	2700	0	0	0	2	1	39.8571
192	30	2019-09-02	0		0	0	0	0	0	0	0	1	0	0	0	0	0	0	0	0	2	3410	0	0	0	2	1	39.8571
193	28	2019-09-02	0		0	0	0	0	0	0	0	0	0	1	0	0	0	0	0	0	1	3680	0	0	0	3	1	40
194	27	2019-09-02	0		0	0	0	0	0	0	0	0	0	0	0	0	0	0	0	0	1	4180	0	0	0	1	1	40
195	27	2019-09-02	0		0	0	0	0	0	0	1	1	0	0	0	0	0	0	0	0	1	3650	0	0	0	1	1	40
196	24	2019-09-02	0		0	0	0	0	0	0	0	0	0	0	0	0	0	0	0	0	1	3600	0	0	0	1	1	40.1429
197	29	2019-09-02	0		0	0	0	0	0	0	0	0	0	1	0	0	0	0	1	0	1	3520	0	0	0	1	1	40.1429
198	29	2019-09-02	0		0	0	0	0	0	0	0	0	0	0	1	0	0	0	0	0	2	3630	0	0	0	3	2	40.1429
199	25	2019-09-02	0		0	0	0	0	0	0	0	0	0	0	0	0	1	0	0	0	2	3500	0	0	0	1	1	40.4286
200	29	2019-09-02	0		0	0	0	0	0	0	0	1	0	0	0	0	0	0	0	0	2	3600	0	0	0	4	1	41
201	32	2019-09-03	0		0	0	0	0	0	0	0	1	0	0	0	0	0	0	0	0	2	2950	0	0	1	3	1	38.7143
202	31	2019-09-03	0		0	0	0	1	0	0	0	1	0	0	0	0	1	0	0	0	1	3350	0	0	0	2	2	38.7143
203	31	2019-09-03	0		0	0	0	0	0	0	0	0	0	1	0	0	0	0	0	0	1	3100	0	0	0	2	2	38.8571
204	37	2019-09-03	0		0	0	0	1	0	0	0	1	1	0	0	0	0	0	0	0	1	3620	0	0	0	3	2	38.8571
205	28	2019-09-03	0		0	0	0	0	0	0	0	0	0	0	0	0	0	0	0	0	1	3430	0	0	0	1	1	39
206	23	2019-09-03	0		0	0	0	0	0	0	0	0	0	0	0	1	0	0	0	1	2	3170	0	0	0	1	1	39
207	30	2019-09-03	0		0	0	0	0	0	0	0	1	1	0	0	0	0	0	0	0	2	3740	0	0	1	1	1	39
208	35	2019-09-03	0		0	0	0	1	0	0	0	1	0	0	0	0	0	0	0	0	2	3360	0	0	0	5	2	39.1429
209	28	2019-09-03	0		0	0	0	0	0	0	0	1	0	1	0	0	0	0	0	0	1	3570	0	0	0	2	1	39.1429
210	32	2019-09-03	0		0	0	0	0	1	0	0	0	1	0	0	0	0	0	0	0	1	3780	0	0	0	2	1	39.1429
211	28	2019-09-03	0		0	0	0	0	0	0	0	1	1	1	1	0	0	0	0	0	2	3160	0	0	0	1	1	39.2857
212	24	2019-09-03	0		0	0	0	0	0	0	0	0	0	0	0	0	0	0	0	0	1	3100	0	0	0	1	1	39.4286
213	30	2019-09-03	0		0	0	0	0	0	0	0	0	1	0	0	0	0	0	0	0	1	3220	0	0	0	1	1	39.7143
214	34	2019-09-03	0		0	0	0	0	0	0	0	1	0	0	0	0	0	0	0	0	1	4070	0	0	0	2	1	39.7143
215	26	2019-09-03	0		0	0	0	0	0	0	0	0	0	0	0	0	0	0	0	0	1	3910	0	0	0	1	1	39.8571
216	27	2019-09-03	0		0	0	0	0	0	0	0	1	0	0	0	0	0	0	0	0	2	3680	0	0	0	1	1	40.1429
217	30	2019-09-03	0		0	0	0	1	0	0	0	1	0	0	0	0	0	0	0	0	1	3610	0	0	0	3	2	38.7143
218	24	2019-09-03	0		0	0	0	0	0	0	0	0	0	1	0	0	0	0	0	0	2	3670	0	0	0	1	1	40.5714
219	26	2019-09-03	0		0	0	0	0	0	0	0	1	0	0	0	0	0	0	0	0	2	3580	0	0	0	2	1	40.7143
220	27	2019-09-03	0		0	0	0	0	1	0	0	1	0	0	0	0	1	0	0	0	1	3570	0	0	0	1	1	40.7143
221	31	2019-09-03	0		0	0	0	0	0	0	0	0	0	0	0	0	0	0	0	0	2	3760	0	0	0	3	2	40.8571
222	30	2019-09-03	0		0	0	0	0	0	0	0	1	0	0	0	1	0	0	0	0	2	2980	0	0	0	1	1	39.5714
223	25	2019-09-03	0		0	0	0	0	0	0	0	0	0	0	0	0	0	0	0	0	1	3680	0	0	0	2	1	40.8571
224	30	2019-09-03	0		0	0	0	1	0	0	0	0	0	0	0	0	0	0	0	0	1	3940	0	0	0	4	2	39.4286
225	32	2019-09-04	0		0	0	0	1	0	0	0	1	0	0	0	0	0	0	0	0	2	3190	0	0	0	3	2	38.5714
226	29	2019-09-04	0		0	0	0	0	0	0	1	1	0	0	0	0	0	0	0	0	2	2620	0	0	0	1	1	38.5714
227	28	2019-09-04	0		0	0	0	0	0	0	0	1	1	0	1	0	0	0	0	0	2	2760	0	0	0	3	1	38.8571
228	40	2019-09-04	0		0	0	0	1	0	0	1	1	0	0	0	0	0	0	0	0	1	3170	0	0	0	4	2	38.8571
229	33	2019-09-04	0		0	0	0	0	0	0	0	0	0	1	0	0	0	0	0	0	2	3470	0	0	0	3	2	38.8571
230	26	2019-09-04	0		0	0	0	0	0	0	0	0	0	0	0	0	0	0	0	0	1	3270	0	0	0	4	2	39.1429
231	27	2019-09-04	0		0	0	0	0	0	0	0	0	0	0	0	0	0	0	0	0	1	3880	0	0	0	1	1	39.1429
232	27	2019-09-04	0		0	0	0	0	0	0	0	0	0	1	0	0	0	0	0	0	1	3090	0	0	0	1	1	39.1429
233	33	2019-09-04	0		0	0	0	0	1	0	0	1	0	0	1	0	0	0	0	0	1	3860	0	0	0	1	1	39.4286
234	30	2019-09-04	0		0	0	0	0	0	0	0	0	0	0	0	0	0	0	0	0	1	3940	0	0	0	2	2	39.7143
235	38	2019-09-04	0		0	0	0	0	0	0	1	0	1	0	0	0	0	0	0	0	2	3860	0	0	0	3	2	39.8571
236	30	2019-09-04	0		0	0	0	0	0	0	0	0	0	1	0	0	0	0	0	0	1	3800	0	0	0	3	2	39.8571
237	23	2019-09-04	0		0	0	0	0	0	0	0	0	0	0	0	0	0	0	0	0	2	3050	0	0	0	1	1	40
238	35	2019-09-04	0		0	0	0	0	0	0	0	0	0	0	1	0	0	0	0	0	2	4400	0	0	0	5	3	40
239	20	2019-09-04	0		0	0	0	0	0	0	0	0	0	0	0	0	0	0	0	0	2	3250	0	0	0	1	1	40.2857
240	23	2019-09-04	0		0	0	0	0	0	0	0	0	0	0	0	0	0	0	0	0	2	3760	0	0	0	1	1	40.4286
241	29	2019-09-04	0		0	0	0	0	0	0	0	0	0	0	0	0	0	0	0	0	2	2950	0	0	0	1	1	40.7143
242	28	2019-09-04	0		0	0	0	0	0	0	0	1	0	0	0	0	0	0	0	0	2	3530	0	0	0	3	1	40.7143
243	25	2019-09-04	0		0	0	0	0	0	0	0	0	0	0	0	0	1	0	0	0	1	3110	0	0	0	1	1	38.8571
244	28	2019-09-05	0	1	1	1	0	0	0	0	0	1	0	0	0	1	0	0	0	0	2	3200	0	0	0	1	1	40.1429
245	24	2019-09-05	0		0	0	0	0	0	0	0	0	0	0	0	0	0	0	0	0	1	3230	0	0	0	3	2	37.8571
246	28	2019-09-05	0		0	0	0	0	0	0	0	0	0	1	0	0	0	0	0	0	2	3100	0	0	0	1	1	38.4286
247	25	2019-09-05	0		0	0	0	0	0	0	0	1	0	1	0	0	0	0	0	0	1	3280	0	0	0	1	1	38.4286
248	34	2019-09-05	0		0	0	0	1	0	0	0	1	0	0	0	0	0	0	0	1	2	3100	0	0	0	5	3	38.5714
249	21	2019-09-05	0		0	0	0	0	0	0	0	0	0	0	0	0	0	0	0	0	1	4010	0	0	0	3	2	38.8571
250	30	2019-09-05	0		0	0	0	1	0	0	0	1	1	0	0	0	0	0	0	0	1	2970	0	0	0	4	2	38.8571
251	36	2019-09-05	0		0	0	0	1	0	0	0	1	0	0	0	0	0	0	0	0	2	3240	0	0	0	2	2	39.1429
252	39	2019-09-05	0		0	0	0	1	0	0	0	1	0	0	0	0	0	0	0	0	1	3590	0	0	0	5	2	39.4286
253	30	2019-09-05	0		0	0	0	0	0	0	0	0	0	0	0	0	0	0	0	0	1	3030	0	0	0	1	1	39.5714
254	29	2019-09-05	0		0	0	0	1	0	0	0	1	0	0	0	0	0	0	0	0	2	3120	0	0	0	3	2	39.5714
255	27	2019-09-05	0		0	0	0	0	0	0	0	0	1	0	0	0	0	0	0	0	1	3150	0	0	0	1	1	39.5714
256	36	2019-09-05	0		0	0	0	0	1	0	0	1	0	0	0	0	0	0	0	0	2	3060	0	0	0	1	1	39.7143
257	22	2019-09-05	0		0	0	0	0	0	1	0	0	0	0	0	0	0	0	0	0	2	3470	0	0	0	2	2	40
258	27	2019-09-05	0		0	0	0	0	0	0	0	1	0	0	0	0	0	0	0	1	2	3320	0	0	0	1	1	38.7143
259	25	2019-09-05	0		0	0	0	0	0	0	0	0	0	0	0	0	0	0	0	0	1	3650	0	0	0	2	1	40.1429
260	28	2019-09-05	0		0	0	0	0	0	0	0	0	0	0	0	0	0	0	0	1	1	3750	0	0	0	1	1	40.2857
261	27	2019-09-05	0		0	0	0	0	0	1	0	0	0	0	0	0	0	0	0	0	1	3430	0	0	0	1	1	40.2857
262	29	2019-09-05	0		0	0	0	0	1	0	0	1	0	0	0	0	1	0	0	0	1	3570	0	0	0	1	1	40.7143
263	37	2019-09-05	0		0	0	0	0	0	0	0	0	0	0	0	0	0	0	0	0	2	3170	0	0	0	3	2	40.4286
264	24	2019-09-05	0		0	0	0	0	0	0	0	0	0	0	0	0	0	0	0	0	2	3480	0	0	0	1	1	40.4286
265	28	2019-09-05	0		0	0	0	0	0	0	0	0	0	0	1	0	0	0	0	0	1	3320	0	0	0	1	1	40.4286
266	30	2019-09-05	0		0	0	0	0	0	0	0	0	0	0	0	0	0	0	0	0	2	3400	0	0	0	1	1	40.5714
267	32	2019-09-05	0		0	0	0	0	0	0	0	0	0	0	0	0	0	0	0	0	2	3360	0	0	0	2	2	39.8571
268	28	2019-09-06	0		0	0	0	0	0	0	0	1	0	1	0	0	1	0	0	0	1	3730	0	0	0	1	1	38.2857
269	36	2019-09-06	0		0	0	0	0	0	0	0	0	0	1	0	0	0	0	0	0	2	3150	0	0	0	5	2	38.7143
270	23	2019-09-06	0		0	0	0	0	0	0	0	0	0	1	0	0	0	0	0	0	1	3490	0	0	0	1	1	38.7143
271	28	2019-09-06	0		0	0	0	0	0	0	1	1	0	0	0	0	0	0	0	0	1	3500	0	0	0	2	1	38.8571
272	26	2019-09-06	0		0	0	0	0	0	0	0	0	0	0	0	0	0	0	0	0	1	3550	0	0	0	2	1	38.8571
273	39	2019-09-06	0		0	0	0	1	0	0	1	1	1	0	0	0	0	0	0	0	1	2950	0	0	0	2	2	38.8571
274	31	2019-09-06	0		0	0	0	1	0	0	0	1	0	0	0	0	0	0	0	0	2	3310	0	0	0	3	2	39
275	30	2019-09-06	0		0	0	0	1	0	0	0	1	0	0	0	0	0	0	0	0	1	3640	0	0	0	3	2	39.1429
276	32	2019-09-06	0		0	0	0	1	0	0	0	1	0	0	0	0	0	0	0	0	2	2320	0	1	0	4	2	39.1429
277	31	2019-09-06	0		0	0	0	1	0	0	0	1	0	0	0	0	0	0	0	0	1	3660	0	0	0	2	2	39.2857
278	33	2019-09-06	0		0	0	0	0	0	0	0	0	0	0	0	0	0	0	0	0	2	2880	0	0	0	3	2	39.2857
279	29	2019-09-06	0		0	0	0	0	0	0	0	0	0	0	0	0	0	0	0	0	1	3670	0	0	0	1	1	39.4286
280	32	2019-09-06	0		0	0	0	0	0	0	0	0	0	0	0	0	0	0	0	0	2	3170	0	0	0	3	2	39.7143
281	32	2019-09-06	0		0	0	0	0	0	0	0	0	0	0	0	0	0	0	0	0	2	3500	0	0	0	1	1	39.7143
282	29	2019-09-06	0		0	0	0	0	0	0	0	0	0	0	0	0	0	0	0	0	1	2900	0	0	0	1	1	39.7143
283	29	2019-09-06	0		0	0	0	0	0	0	0	0	0	0	0	0	0	0	0	0	1	3870	0	0	0	1	1	39.8571
284	24	2019-09-06	0		0	0	0	0	0	0	0	1	0	1	0	0	0	0	0	0	1	3800	0	0	0	2	1	39.8571
285	30	2019-09-06	0		0	0	0	0	0	0	0	1	1	0	0	0	0	0	0	0	2	3700	0	0	0	1	1	40.2857
286	32	2019-09-06	0		0	0	0	0	0	0	0	0	0	0	1	0	0	1	0	0	2	3430	0	0	0	3	1	40.4286
287	30	2019-09-06	0		0	0	0	0	0	0	0	0	0	0	0	0	0	0	0	0	2	3300	0	0	0	3	1	40.5714
288	31	2019-09-06	0		0	0	0	0	0	0	0	0	0	0	0	0	0	0	0	0	2	3730	0	0	0	3	2	40.7143
289	27	2019-09-06	0		0	0	0	0	0	0	0	0	0	0	0	0	0	0	0	0	2	3050	0	0	0	3	2	40.1429
290	30	2019-09-06	0		0	0	0	0	0	0	0	1	0	0	0	0	0	0	0	0	1	3580	0	0	0	1	1	41.2857
291	23	2019-09-06	0		0	0	0	0	0	0	0	1	0	0	0	0	0	0	0	0	1	4180	0	0	0	1	1	39.8571
292	30	2019-09-06	0		0	0	0	0	0	0	0	0	0	0	0	0	0	0	0	0	2	3050	0	0	0	3	2	37.1429
293	29	2019-09-07	0		0	1	0	0	0	0	0	0	0	0	0	0	0	0	0	0	1	4230	0	0	0	2	1	39.8571
294	31	2019-09-07	0		0	0	0	0	0	0	0	0	0	0	0	0	0	0	0	0	1	2850	0	0	0	3	2	38.4286
295	27	2019-09-07	0		0	0	0	0	0	1	0	0	0	0	0	0	0	0	0	1	1	3080	0	0	0	1	1	38.8571
296	24	2019-09-07	0		0	0	0	0	0	0	0	0	0	1	1	0	0	0	0	0	1	3030	0	0	0	2	1	38.8571
297	31	2019-09-07	0		0	0	0	0	0	0	0	0	0	0	0	0	0	0	0	0	1	3530	0	0	0	4	3	38.8571
298	25	2019-09-07	0		0	0	0	0	0	0	0	0	0	0	0	0	0	0	0	0	1	3450	0	0	0	1	1	39
299	29	2019-09-07	0		0	1	0	1	0	0	0	1	0	0	0	0	0	0	0	0	2	3870	0	0	0	3	2	39.1429
300	29	2019-09-07	0		0	0	0	0	0	0	0	1	0	0	0	0	0	0	0	0	1	3000	0	0	1	1	1	39.1429
301	40	2019-09-07	0		0	0	0	0	1	0	0	1	0	0	0	0	0	0	0	0	1	3640	0	0	0	1	1	39.1429
302	31	2019-09-07	0		0	0	0	0	0	0	0	1	0	0	1	0	0	0	0	0	1	4420	0	0	0	4	1	39.2857
303	25	2019-09-07	0		0	0	0	0	0	0	0	1	0	0	0	0	0	0	0	0	1	3990	0	0	0	2	1	39.5714
304	28	2019-09-07	0		0	0	0	0	0	0	0	0	0	0	0	0	0	0	0	0	2	3380	0	0	0	1	1	39.5714
305	27	2019-09-07	0		0	0	0	0	0	0	0	0	0	0	0	0	0	0	0	0	2	3320	0	0	0	1	1	39.7143
306	30	2019-09-07	0		0	0	0	0	0	0	0	1	0	1	0	0	0	0	0	0	1	3530	0	0	0	1	1	39.8571
307	31	2019-09-07	0		0	0	0	0	0	0	0	0	0	0	0	0	0	0	0	0	2	3200	0	0	0	1	1	39.8571
308	26	2019-09-07	0		0	0	0	0	0	0	0	1	0	0	0	0	1	0	0	0	1	3350	0	0	0	1	1	40
309	34	2019-09-07	0		0	0	0	0	0	0	0	1	0	0	0	0	0	0	0	0	2	3300	0	0	0	3	2	40.1429
310	29	2019-09-08	0		0	0	0	0	0	0	0	0	0	1	0	0	0	0	0	0	2	3000	0	0	0	1	1	38.4286
311	27	2019-09-08	0		0	0	0	1	0	0	0	1	0	0	0	0	0	0	0	0	1	3150	0	0	0	3	2	39
312	33	2019-09-08	0		0	0	0	0	1	0	0	1	0	0	0	0	0	0	0	0	2	3500	0	0	0	4	2	39
313	25	2019-09-08	0		0	0	0	0	0	0	0	0	0	0	0	0	0	0	0	0	2	3220	0	0	0	2	1	39.1429
314	24	2019-09-08	0		0	0	0	0	0	1	0	0	0	0	0	0	0	0	0	0	2	3730	0	0	0	3	2	39.4286
315	25	2019-09-08	0		0	0	0	0	0	0	0	1	0	1	0	0	0	0	0	0	2	3100	0	0	0	1	1	39.4286
316	33	2019-09-08	0		0	0	0	0	0	0	0	0	1	0	0	0	0	0	0	0	2	3640	0	0	0	2	2	39.5714
317	31	2019-09-08	0		0	0	0	0	0	0	0	0	0	0	0	0	0	0	0	0	1	3310	0	0	0	3	1	39.5714
318	34	2019-09-08	0		0	0	0	0	0	0	0	0	0	0	0	0	0	0	0	0	1	3310	0	0	0	3	2	39.7143
319	23	2019-09-08	0		0	0	0	0	0	0	0	0	0	0	0	0	0	0	0	0	1	3200	0	0	0	1	1	39.7143
320	27	2019-09-08	0		0	0	0	0	0	0	0	0	0	0	0	0	0	0	0	0	2	4040	0	0	0	1	1	39.8571
321	26	2019-09-08	0		0	0	0	0	0	0	0	1	0	0	0	0	0	0	0	0	2	3250	0	0	0	1	1	39.8571
322	27	2019-09-08	0		0	0	0	0	0	0	0	0	0	0	0	0	0	0	0	0	1	3260	0	0	0	1	1	40.1429
323	29	2019-09-08	0		0	0	0	0	0	0	0	1	0	0	0	0	0	0	0	0	1	3920	0	0	0	1	1	40.4286
324	31	2019-09-08	0		0	0	0	0	0	0	0	0	0	0	0	0	0	0	0	0	2	3420	0	0	0	3	2	40.8571
325	26	2019-09-08	0		0	0	0	0	0	0	0	1	0	0	0	0	0	0	0	0	2	3740	0	0	0	4	1	41
326	29	2019-09-08	0		0	0	0	0	0	0	0	0	0	0	0	0	0	0	0	0	2	3360	0	0	0	2	2	40.4286
327	36	2019-09-09	0		0	0	0	0	0	0	0	0	0	1	1	0	0	0	0	0	2	3770	0	0	0	2	2	40.1429
328	42	2019-09-09	0		0	0	0	0	0	0	0	0	0	0	0	0	0	0	0	0	2	3260	0	0	0	3	3	38.4286
329	27	2019-09-09	0		0	0	0	0	0	0	0	1	0	1	0	0	0	0	0	0	1	3060	0	0	1	3	2	38.8571
330	27	2019-09-09	0		0	0	0	0	1	0	0	1	0	0	0	0	0	0	0	0	2	3140	0	0	0	2	1	38.8571
331	27	2019-09-09	0		0	0	0	1	0	0	0	1	0	0	0	0	0	0	0	0	2	3100	0	0	0	4	2	39
332	35	2019-09-09	0		0	0	0	1	0	0	0	1	0	0	0	0	0	0	0	0	2	3000	0	0	0	3	2	39
333	35	2019-09-09	0		0	0	0	1	0	0	0	1	0	0	0	0	0	0	0	0	1	3340	0	0	0	5	2	39
334	26	2019-09-09	0		0	0	0	0	0	0	0	1	0	0	0	0	0	0	0	0	1	3770	0	0	1	1	1	39.1429
335	24	2019-09-09	0		0	0	0	0	0	0	0	0	0	0	0	0	0	0	0	0	1	4300	0	0	0	1	1	39.4286
336	33	2019-09-09	0		0	0	0	0	0	0	0	1	0	0	0	0	0	0	0	0	1	3130	0	0	0	1	1	39.7143
337	35	2019-09-09	0		0	0	0	1	0	0	1	1	1	0	0	0	0	0	0	0	2	3170	0	0	0	5	3	39.8571
338	27	2019-09-09	0		0	0	0	0	1	0	0	0	0	0	0	0	0	0	0	0	2	3130	0	0	0	1	1	39.8571
339	29	2019-09-09	0		0	0	0	0	1	0	0	0	0	0	0	0	0	0	0	0	2	3500	0	0	0	1	1	40
340	23	2019-09-09	0		0	0	0	0	0	0	0	0	0	0	0	0	0	0	0	0	2	3020	0	0	0	1	1	40.1429
341	25	2019-09-09	0		0	0	0	0	0	0	0	1	0	0	0	0	0	0	0	0	2	3700	0	0	0	2	1	39.8571
342	30	2019-09-09	0		0	0	0	0	0	0	0	1	0	0	1	0	0	1	0	0	1	3610	0	0	0	1	1	40.2857
343	34	2019-09-10	0		0	0	0	0	0	0	0	0	0	0	0	0	0	0	0	0	1	3250	0	0	0	1	1	37.7143
344	29	2019-09-10	0		0	0	0	0	0	0	0	1	0	0	0	0	1	0	0	0	2	2340	0	0	0	2	2	35.8571
345	27	2019-09-10	0		0	0	0	0	0	0	0	0	1	0	0	0	0	0	0	0	2	3420	0	0	0	2	1	38.7143
346	27	2019-09-10	0		0	0	0	0	0	0	0	1	0	1	1	0	0	0	0	0	1	3050	0	0	0	1	1	38.7143
347	30	2019-09-10	0		0	0	0	1	0	0	0	1	1	0	0	0	0	0	0	0	2	2860	0	0	0	3	2	38.7143
348	40	2019-09-10	0		0	0	0	1	0	0	0	1	0	0	0	0	0	0	0	0	2	2700	0	0	0	6	2	38.8571
349	35	2019-09-10	0		0	0	0	1	0	0	0	1	1	0	0	0	1	0	0	0	1	3000	0	0	0	3	2	38.8571
350	30	2019-09-10	0		0	0	0	0	0	0	0	0	0	0	0	0	0	0	0	0	1	3230	0	0	0	2	2	38.8571
351	42	2019-09-10	0		0	0	0	0	0	0	0	1	0	0	0	0	0	0	1	0	1	3260	0	0	0	3	2	39.2857
352	33	2019-09-10	0		0	1	0	0	0	0	0	0	1	0	0	0	0	0	0	0	2	3700	0	0	0	2	2	39.2857
353	32	2019-09-10	0		0	0	0	1	0	0	0	1	0	0	0	0	0	0	0	0	1	3730	0	0	0	3	2	39.4286
354	21	2019-09-10	0		0	0	0	0	0	0	0	0	0	1	0	0	0	0	0	0	2	3300	0	0	0	1	1	39.7143
355	25	2019-09-10	0		0	0	0	0	0	0	0	1	0	1	0	0	0	0	0	0	2	3400	0	0	0	1	1	40
356	33	2019-09-10	0		0	0	0	0	0	0	0	0	1	0	0	0	0	0	0	0	2	3480	0	0	0	3	2	40
357	23	2019-09-10	0		0	0	0	0	0	0	0	0	0	0	1	1	0	0	0	0	2	3500	0	0	0	1	1	40
358	28	2019-09-10	0		0	0	0	0	0	0	0	0	0	0	0	0	0	0	0	0	2	3270	0	0	0	1	1	40
359	26	2019-09-10	0		0	0	0	0	0	0	0	0	0	1	0	0	0	0	0	0	1	3250	0	0	0	1	1	40.1429
360	23	2019-09-10	0		0	0	0	0	0	0	0	0	0	0	0	0	0	0	0	0	1	3710	0	0	0	1	1	40.4286
361	28	2019-09-10	0		0	0	0	0	0	0	0	0	0	1	0	0	0	0	0	0	2	4150	0	0	0	2	2	39.5714
362	31	2019-09-10	0		0	0	0	0	0	0	0	0	0	0	0	0	0	0	0	0	2	2920	0	0	0	1	1	40.8571
363	26	2019-09-10	0		0	0	0	0	0	0	0	0	0	0	0	0	0	0	0	0	1	3590	0	0	0	2	1	39.8571
364	27	2019-09-10	0		0	0	0	0	1	0	0	1	0	0	0	0	0	0	0	0	1	3380	0	0	0	1	1	41
365	31	2019-09-11	0	5	1	0	0	1	0	0	1	1	0	0	0	0	0	0	0	0	2	2610	0	0	0	2	2	37.5714
366	28	2019-09-11	0		0	0	0	0	0	0	0	0	0	0	0	0	0	0	0	0	1	3430	0	0	0	3	2	39.4286
367	29	2019-09-11	0		0	0	0	0	0	0	0	0	0	1	0	0	0	0	0	0	1	3300	0	0	0	1	1	37.8571
368	27	2019-09-11	0		0	0	0	1	0	1	0	1	0	0	0	0	0	0	0	1	1	3310	0	0	0	2	2	38.1429
369	22	2019-09-11	0		0	0	0	1	0	0	0	1	0	0	0	0	1	0	0	0	1	3630	0	0	0	2	2	38.5714
370	32	2019-09-11	0		0	0	0	1	0	0	0	1	0	0	0	0	0	0	0	0	2	3260	0	0	0	3	2	38.8571
371	35	2019-09-11	0		0	0	0	1	0	0	0	1	1	0	0	0	0	0	0	0	1	2840	0	0	0	3	2	39.2857
372	38	2019-09-11	0		0	0	0	1	1	0	0	1	0	0	0	0	0	0	0	0	1	3310	0	0	0	2	2	39
373	41	2019-09-11	0		0	0	0	1	0	0	0	1	0	0	0	0	0	0	0	0	1	3600	0	0	0	2	2	39
374	32	2019-09-11	0		0	0	0	0	0	0	0	1	0	0	0	0	0	0	0	0	1	2920	0	0	0	1	1	39
375	24	2019-09-11	0		0	0	0	0	0	0	0	0	0	0	0	0	0	0	0	0	2	3180	0	0	0	2	1	39.1429
376	37	2019-09-11	0		0	0	0	0	0	0	1	0	0	1	0	0	0	0	0	0	1	3430	0	0	0	3	2	39.7143
377	30	2019-09-11	0		0	0	0	0	0	0	1	0	0	0	0	0	0	0	0	0	1	3500	0	0	0	1	1	39.8571
378	29	2019-09-11	0		0	0	0	0	0	0	1	0	1	0	1	0	0	0	0	0	1	3270	0	0	0	3	1	39.5714
379	25	2019-09-11	0		0	0	0	0	0	0	0	0	0	0	0	0	0	0	0	0	1	3770	0	0	0	2	1	40.5714
380	27	2019-09-11	0		0	0	0	0	0	0	0	0	0	0	0	0	0	0	0	0	1	3470	0	0	0	6	4	40.5714
381	33	2019-09-11	0		0	0	0	0	0	0	0	0	0	0	0	0	0	0	0	0	1	3930	0	0	0	2	2	40.7143
382	29	2019-09-11	0		0	0	0	0	0	0	0	0	0	0	0	0	0	0	0	0	1	3710	0	0	0	2	1	40.7143
383	28	2019-09-12	0	1	1	0	0	0	0	0	0	1	0	0	0	0	0	0	0	0	1	3740	0	0	0	1	1	40.4286
384	30	2019-09-12	0		0	0	0	0	0	0	0	0	0	0	0	0	0	0	0	0	1	3610	0	0	0	1	1	40.7143
385	25	2019-09-12	0		0	0	0	0	0	0	0	1	1	0	0	0	0	0	0	0	2	3520	0	0	0	1	1	39.1429
386	25	2019-09-12	0		0	0	0	0	0	0	0	0	0	1	0	0	0	0	0	0	2	2950	0	0	0	1	1	37.4286
387	27	2019-09-12	0		0	0	0	0	0	0	0	0	0	1	0	0	0	0	0	0	2	2760	0	0	0	1	1	37.4286
388	35	2019-09-12	0		0	0	0	1	0	0	0	1	0	0	0	0	1	0	0	0	2	3470	0	0	0	6	3	38
389	28	2019-09-12	0		0	0	0	0	0	0	0	0	0	0	0	0	1	0	0	1	2	2610	0	0	0	4	2	38
390	28	2019-09-12	0		0	0	0	1	0	0	0	1	0	0	0	0	0	0	0	0	1	2800	0	0	0	5	2	38.5714
391	36	2019-09-12	0		0	0	0	0	0	0	0	0	0	0	0	0	0	0	0	0	1	3360	0	0	0	2	2	38.5714
392	37	2019-09-12	0		0	0	0	1	0	0	0	1	1	0	0	0	0	0	0	0	1	3800	0	0	0	2	2	38.7143
393	30	2019-09-12	0		0	0	0	0	0	0	0	0	0	1	0	0	0	0	0	0	1	3300	0	0	0	1	1	39.1429
394	26	2019-09-12	0		0	0	0	0	0	0	0	1	0	1	0	0	1	0	0	0	1	3250	0	0	0	1	1	39.1429
395	37	2019-09-12	0		0	0	0	1	0	0	0	1	1	1	0	1	0	0	0	0	2	3150	0	0	0	3	2	38.4286
396	26	2019-09-12	0		0	0	0	0	0	0	0	0	0	0	0	0	0	0	0	0	2	3500	0	0	0	1	1	39.7143
397	29	2019-09-12	0		0	0	0	0	0	0	0	1	0	0	0	0	0	0	0	0	2	3580	0	0	0	1	1	40.1429
398	28	2019-09-12	0		0	0	0	0	0	0	0	1	1	1	0	0	0	0	0	0	1	3700	0	0	0	2	1	39
399	24	2019-09-12	0		0	0	0	0	0	0	0	1	0	0	0	0	1	0	0	0	1	3400	0	0	1	1	1	39.2857
400	30	2019-09-12	0		0	0	0	0	1	0	0	1	0	0	0	0	1	0	0	0	1	3470	0	0	0	1	1	40.7143
401	31	2019-09-12	0		0	0	0	0	0	0	0	0	0	0	0	0	0	0	0	0	1	3550	0	0	0	1	1	41.2857
402	32	2019-09-13	0	1	1	0	0	0	0	0	0	0	0	0	0	1	0	0	0	0	2	2560	0	1	0	1	1	39.2857
403	25	2019-09-13	0		0	0	0	0	0	0	0	0	1	0	0	0	1	0	0	0	2	2920	0	0	0	1	1	37.4286
404	42	2019-09-13	0		0	0	0	0	0	0	0	0	0	0	0	0	0	0	0	1	2	3160	0	0	0	4	1	37.7143
405	21	2019-09-13	0		0	0	0	0	0	1	0	1	0	0	0	0	1	0	1	0	1	2970	0	0	0	1	1	38
406	26	2019-09-13	0		0	0	0	1	0	0	0	1	0	0	0	1	0	0	0	0	1	2750	0	0	0	2	2	38.2857
407	20	2019-09-13	0		0	0	0	0	0	0	0	0	0	0	0	0	0	0	0	0	2	3420	0	0	0	2	1	39.1429
408	24	2019-09-13	0		0	0	0	0	1	0	0	1	0	0	0	0	0	0	0	0	2	3480	0	0	0	1	1	39.2857
409	25	2019-09-13	0		0	0	0	0	0	0	0	0	0	0	0	0	0	0	0	0	2	3430	0	0	0	1	1	39.2857
410	26	2019-09-13	0		0	0	0	0	0	0	0	1	0	0	0	0	0	0	0	0	1	3090	0	0	0	1	1	39.4286
411	26	2019-09-13	0		0	0	0	0	0	0	0	1	0	0	0	0	1	0	0	0	1	3300	0	0	0	1	1	39.5714
412	33	2019-09-13	0		0	0	0	0	0	0	0	1	0	0	0	0	0	0	0	0	2	3170	0	0	0	2	2	39.8571
413	28	2019-09-13	0		0	0	0	0	0	0	0	0	0	0	0	0	0	0	0	0	2	3000	0	0	0	1	1	40.2857
414	28	2019-09-13	0		0	0	0	0	0	0	0	0	0	0	0	0	0	0	0	0	1	3250	0	0	0	1	1	40.4286
415	28	2019-09-13	0		0	0	0	0	0	0	0	0	0	0	0	0	0	0	0	0	2	3540	0	0	0	3	2	41.1429
416	26	2019-09-13	0		0	0	0	0	0	0	0	0	0	0	0	0	1	0	0	0	1	3200	0	0	0	1	1	38.4286
417	34	2019-09-13	0		0	1	0	1	0	0	0	1	1	0	0	0	0	0	0	0	1	3350	0	0	1	3	2	40.4286
418	37	2019-09-14	0	4	1	0	0	1	0	0	0	1	1	0	0	0	0	0	0	0	2	2500	0	0	0	4	2	38.2857
419	33	2019-09-14	0	1	1	0	0	1	0	0	0	0	0	0	0	0	0	0	0	0	2	3000	0	0	0	3	3	39.4286
420	34	2019-09-14	0		0	0	0	0	0	0	0	0	0	0	0	0	0	0	0	0	1	3710	0	0	0	1	1	37.8571
421	33	2019-09-14	0		0	1	0	0	0	0	0	1	0	0	0	0	0	0	0	0	2	2600	0	0	0	1	1	38.2857
422	26	2019-09-14	0		0	0	0	0	0	0	0	0	0	0	0	0	0	0	0	0	1	3550	0	0	0	1	1	38.5714
423	30	2019-09-14	0		0	0	0	0	0	0	0	0	0	0	0	0	0	0	0	0	1	3360	0	0	0	3	2	39
424	36	2019-09-14	0		0	0	0	1	0	0	1	1	0	0	0	0	0	0	0	0	2	3450	0	0	0	2	2	39.1429
425	25	2019-09-14	0		0	0	0	0	0	0	0	1	0	0	0	0	0	0	0	0	1	3700	0	0	1	1	1	39.1429
426	31	2019-09-14	0		0	0	0	0	0	0	0	0	0	1	0	0	0	0	0	0	1	3450	0	0	0	2	2	39.2857
427	34	2019-09-14	0		0	0	0	1	0	0	0	1	1	0	0	0	0	0	0	0	1	3230	0	0	0	4	3	39.4286
428	32	2019-09-14	0		0	0	0	1	0	0	0	1	0	0	0	0	0	0	0	0	2	3900	0	0	0	5	2	39.4286
429	40	2019-09-14	0		0	0	0	1	0	0	0	1	0	0	0	0	1	0	0	0	1	3420	0	0	1	4	2	39.4286
430	30	2019-09-14	0		0	0	0	0	0	0	0	0	0	0	0	0	1	0	0	0	1	2960	0	0	0	1	1	39.5714
431	29	2019-09-14	0		0	0	0	0	1	0	0	1	0	0	0	0	0	0	0	0	1	3610	0	0	0	2	1	39
432	26	2019-09-14	0		0	0	0	0	0	0	0	0	0	0	0	0	0	0	0	0	1	3490	0	0	0	1	1	39.7143
433	30	2019-09-14	0		0	0	0	1	0	0	0	1	0	0	0	0	0	0	0	0	2	3520	0	0	0	2	2	39.7143
434	28	2019-09-14	0		0	0	0	0	1	0	0	0	0	0	0	0	0	0	0	0	2	2940	0	0	0	2	1	40
435	25	2019-09-14	0		0	0	0	0	0	0	0	0	0	1	0	0	0	0	0	0	1	3630	0	0	0	1	1	40.1429
436	27	2019-09-14	0		0	0	0	0	0	0	0	1	0	0	0	0	0	0	0	0	2	3750	0	0	0	2	1	40.4286
437	29	2019-09-14	0		0	0	0	0	0	0	0	0	0	0	0	0	0	0	0	0	2	3100	0	0	0	2	1	39.5714
438	28	2019-09-14	0		0	0	0	0	0	0	0	0	0	0	0	0	0	0	0	0	1	3950	0	0	0	2	2	40.5714
439	26	2019-09-14	0		0	0	0	0	0	0	0	0	0	0	0	0	0	0	0	0	1	3690	0	0	0	2	1	40.7143
440	33	2019-09-14	0		0	0	0	0	0	0	1	0	0	0	0	0	0	0	0	0	2	4060	0	0	0	1	1	40.8571
441	30	2019-09-14	0		0	0	0	0	0	0	0	0	0	0	0	0	0	0	0	0	1	3660	0	0	0	2	1	41
442	30	2019-09-14	0		0	0	0	0	0	0	0	1	1	0	0	0	0	0	0	0	2	3260	0	0	0	1	1	39.2857
443	28	2019-09-15	0	1	1	0	0	0	0	0	0	0	0	1	0	0	0	0	0	0	1	3650	0	0	0	3	2	40
444	31	2019-09-15	0		0	0	0	0	0	0	0	0	1	0	0	0	0	0	0	0	2	3100	0	0	0		1	39.2857
445	24	2019-09-15	0		0	0	0	0	0	0	0	0	0	0	0	0	0	0	0	0	1	3300	0	0	0	1	1	40
446	29	2019-09-15	0		0	0	0	0	0	0	0	1	0	1	0	0	1	0	0	0	1	3050	0	0	0	2	1	37
447	28	2019-09-15	0		0	0	0	0	0	0	0	1	0	0	0	0	0	0	0	0	2	2560	0	0	1	1	1	37.2857
448	35	2019-09-15	0		0	0	0	1	0	0	0	1	0	0	0	0	0	0	0	0	2	2450	0	0	0	3	2	36.4286
449	33	2019-09-15	0		0	0	0	0	0	0	0	0	1	0	0	0	0	0	0	0	1	2930	0	0	0	1	1	37.7143
450	24	2019-09-15	0		0	0	0	0	0	0	0	1	0	0	0	0	0	0	0	0	1	3050	0	0	0	1	1	38.1429
451	26	2019-09-15	0		0	0	0	0	0	0	0	0	0	0	0	0	0	0	0	0	1	3530	0	0	0	1	1	38.5714
452	39	2019-09-15	0		0	0	0	1	0	0	0	1	0	0	0	0	1	0	0	0	1	3560	0	0	0	4	2	38.5714
453	36	2019-09-15	0		0	0	0	1	0	0	0	1	1	0	0	0	0	0	0	0	1	3390	0	0	0	4	2	38.8571
454	26	2019-09-15	0		0	0	0	0	0	0	0	1	0	0	0	0	0	0	1	0	1	3700	0	0	0	1	1	38.8571
455	26	2019-09-15	0		0	0	0	0	0	0	0	1	0	1	0	1	0	0	0	0	2	2720	0	0	0	1	1	36.1429
456	32	2019-09-15	0		0	0	0	1	0	0	0	1	1	0	0	0	0	0	0	0	2	2910	0	0	1	3	2	39.1429
457	36	2019-09-15	0		0	0	0	0	0	0	0	1	0	0	0	0	0	0	0	0	1	3780	0	0	1	1	1	39.1429
458	29	2019-09-15	0		0	0	0	0	0	0	0	0	0	0	1	0	0	0	0	0	1	3850	0	0	0	1	1	39.2857
459	27	2019-09-15	0		0	0	0	0	0	0	0	1	0	0	1	0	0	0	0	0	2	3500	0	0	0	1	1	39.2857
460	34	2019-09-15	0		0	0	0	1	0	0	0	1	1	0	0	0	0	0	0	0	2	3400	0	0	0	4	2	39.2857
461	30	2019-09-15	0		0	0	0	0	0	0	0	1	0	0	0	0	0	0	0	0	1	2930	0	0	0	3	2	39.5714
462	28	2019-09-15	0		0	0	0	0	0	0	0	1	0	0	0	0	0	0	0	0	1	3650	0	0	0	4	1	39.4286
463	32	2019-09-15	0		0	0	0	0	0	0	0	0	0	1	1	0	0	0	0	0	2	2910	0	0	0	2	2	39.5714
464	40	2019-09-15	0		0	0	0	0	0	0	0	1	0	0	0	0	0	0	0	0	2	3490	0	0	0	3	2	39.5714
465	29	2019-09-15	0		0	0	0	0	0	0	0	0	0	0	0	0	0	0	0	0	1	3480	0	0	0	1	1	39.5714
466	31	2019-09-15	0		0	0	0	1	0	0	0	1	1	0	1	0	1	0	0	0	2	3430	0	0	0		1	39.7143
467	29	2019-09-15	0		0	1	0	0	0	0	0	0	1	0	0	0	0	0	0	0	2	4580	0	0	0	2	2	39.8571
468	32	2019-09-15	0		0	0	0	1	0	0	0	1	0	0	0	0	0	0	0	0	1	3220	0	0	0	2	2	39.1429
469	33	2019-09-15	0		0	0	0	0	0	0	0	0	0	0	0	0	1	0	0	0	2	3400	0	0	0	1	1	40
470	25	2019-09-15	0		0	0	0	0	0	0	0	0	0	0	0	0	0	0	0	0	1	3550	0	0	0	1	1	40
471	38	2019-09-15	0		0	0	0	1	0	0	0	1	1	0	0	0	0	0	0	0	2	3050	0	0	0	4	2	40
472	31	2019-09-15	0		0	0	0	0	0	0	0	0	0	0	0	0	0	0	0	0	1	2850	0	0	0	2	2	38.1429
473	30	2019-09-15	0		0	0	0	1	0	0	1	1	0	0	0	0	0	0	0	0	1	3500	0	0	0	1	1	39.1429
474	27	2019-09-15	0		0	0	0	0	0	0	0	0	0	1	0	0	0	0	0	0	2	2930	0	0	0	1	1	40.2857
475	22	2019-09-15	0		0	0	0	0	0	0	0	0	0	0	0	0	0	0	0	0	1	3250	0	0	0	2	1	40.2857
476	25	2019-09-15	0		0	0	0	0	0	0	0	0	0	0	0	0	0	0	0	0	2	3940	0	0	0	2	2	40.4286
477	25	2019-09-15	0		0	0	0	0	0	0	0	0	0	0	0	0	0	0	0	0	2	3620	0	0	0	2	1	40.5714
478	28	2019-09-15	0		0	0	0	0	0	0	0	0	0	0	0	0	0	0	0	0	2	3460	0	0	0	1	1	40.5714
479	28	2019-09-15	0		0	0	0	0	0	0	0	0	0	0	0	0	0	0	0	0	2	3600	0	0	0	1	1	40.8571
480	25	2019-09-15	0		0	0	0	0	0	0	0	0	0	0	0	0	0	0	0	0	2	3230	0	0	0	1	1	40.8571
481	25	2019-09-15	0		0	0	0	0	0	0	0	0	0	0	1	0	0	0	0	0	1	3650	0	0	0	1	1	40
482	28	2019-09-15	0		0	0	0	0	0	0	0	0	0	1	0	0	0	0	0	0	1	3380	0	0	0	1	1	41
483	25	2019-09-15	0		0	0	0	0	0	0	0	0	0	0	0	0	0	0	0	0	2	3410	0	0	0	1	1	39.5714
484	32	2019-09-16	0		0	0	0	1	1	0	0	1	1	1	0	0	0	0	0	0	2	3550	0	0	0	2	2	38.1429
485	28	2019-09-16	0		0	0	0	0	0	0	0	0	1	0	0	0	0	0	0	0	1	3190	0	0	0	1	1	38.1429
486	30	2019-09-16	0		0	0	0	0	1	0	0	0	1	0	1	0	0	0	0	0	2	3210	0	0	0	3	1	38.2857
487	29	2019-09-16	0		0	0	0	0	0	0	0	1	0	0	0	0	1	0	0	0	1	2640	0	0	0	2	1	38.2857
488	30	2019-09-16	0		0	0	0	0	0	0	0	1	1	0	0	0	1	0	0	0	1	3410	0	0	0	1	1	38.4286
489	28	2019-09-16	0		0	0	0	0	0	0	0	0	0	0	0	0	0	0	0	0	1	3300	0	0	0	1	1	38.8571
490	21	2019-09-16	0		0	0	0	0	0	0	0	1	0	0	0	0	0	0	0	0	1	3510	0	0	0	1	1	38.8571
491	28	2019-09-16	0		0	0	0	1	0	0	0	1	1	0	0	0	1	0	0	0	1	3210	0	0	0	2	2	38.8571
492	28	2019-09-16	0		0	0	0	0	0	0	0	0	1	0	0	0	0	0	0	0	2	3250	0	0	0	1	1	38.8571
493	27	2019-09-16	0		0	0	0	0	0	0	0	0	1	1	0	0	0	0	0	0	1	3510	0	0	0	1	1	39
494	29	2019-09-16	0		0	0	0	0	0	0	0	1	0	1	0	0	0	0	0	0	2	3130	0	0	0	1	1	39
495	28	2019-09-16	0		0	0	0	0	0	0	0	0	0	0	0	0	0	0	0	0	1	3200	0	0	0	1	1	39
496	34	2019-09-16	0		0	0	0	0	1	0	0	1	0	0	0	0	0	0	0	0	2	3860	0	0	0	1	1	39.1429
497	38	2019-09-16	0		0	0	0	1	0	0	0	1	0	0	0	0	0	0	0	0	2	3750	0	0	0	4	2	39.1429
498	30	2019-09-16	0		0	0	0	0	0	0	0	0	1	0	1	0	0	0	0	0	2	2640	0	0	0	1	1	39.4286
499	26	2019-09-16	0		0	0	0	0	0	0	0	1	0	0	0	0	1	0	0	0	1	3700	0	0	0	2	2	39.8571
500	33	2019-09-16	0		0	0	0	0	0	0	0	0	0	0	0	0	0	0	0	0	1	3500	0	0	0	3	2	39.8571
501	32	2019-09-16	0		0	0	0	0	0	0	0	0	0	1	1	0	0	0	0	0	2	3950	0	0	0	4	1	40
502	25	2019-09-16	0		0	0	0	0	0	0	0	1	0	0	0	0	0	0	0	0	1	3760	0	0	0	1	1	40
503	24	2019-09-16	0		0	0	0	0	0	0	0	0	0	0	0	0	1	0	0	0	1	2750	0	0	0	1	1	40
504	35	2019-09-16	0		0	0	0	0	0	0	0	1	0	0	0	0	1	0	0	0	1	3280	0	0	0	3	2	40.2857
505	31	2019-09-16	0		0	0	0	0	0	0	0	0	0	1	0	0	0	0	0	0	2	3900	0	0	0	3	2	40.2857
506	36	2019-09-16	0		0	0	0	0	0	0	0	0	0	0	0	0	0	0	0	0	2	3800	0	0	0	4	2	40.2857
507	32	2019-09-16	0		0	0	0	0	0	0	0	1	0	0	0	0	0	0	0	0	1	4220	0	0	0	3	1	40.2857
508	24	2019-09-16	0		0	0	0	0	0	0	0	1	0	0	0	1	0	0	0	0	1	3170	0	0	0	2	1	39.1429
509	31	2019-09-16	0		0	0	0	0	0	0	0	0	1	0	0	0	0	0	0	0	2	3260	0	0	0	3	1	39.4286
510	29	2019-09-16	0		0	0	0	0	0	0	0	0	0	0	0	0	0	0	0	0	1	2920	0	0	0	2	2	40.5714
511	28	2019-09-16	0		0	0	0	0	0	0	0	0	0	0	0	0	0	0	0	0	2	3200	0	0	0	4	2	40.5714
512	38	2019-09-16	0		0	0	0	0	0	0	0	1	0	0	0	0	0	1	0	0	1	3660	0	0	0	4	3	40.8571
513	37	2019-09-16	0		0	0	0	0	0	0	0	0	0	0	0	0	1	0	0	0	1	3580	0	0	0	3	3	41
514	26	2019-09-17	0		0	0	0	0	0	0	0	0	0	0	0	0	0	0	0	0	1	3710	0	0	0	1	1	40.2857
515	20	2019-09-17	0		0	0	0	0	0	1	0	0	0	1	0	0	0	0	0	0	1	3160	0	0	0	2	1	37.5714
516	28	2019-09-17	0		0	0	0	0	0	0	0	1	0	1	0	0	0	0	0	0	1	2770	0	0	0	1	1	37.7143
517	31	2019-09-17	0		0	0	0	0	0	0	0	0	0	0	0	0	0	1	0	0	1	3650	0	0	0	4	2	38.4286
518	31	2019-09-17	0		0	0	0	1	0	0	0	1	0	0	0	0	0	0	0	0	1	3360	0	0	0	2	2	38.7143
519	28	2019-09-17	0		0	0	0	0	0	0	0	0	1	1	1	0	0	0	0	0	2	2830	0	0	0	1	1	38.7143
520	34	2019-09-17	0		0	0	0	0	0	0	0	0	0	0	1	0	0	0	0	0	1	2660	0	0	0	2	1	38.8571
521	27	2019-09-17	0		0	0	0	0	0	0	0	1	0	0	0	0	0	0	0	0	2	3460	0	0	1	1	1	39
522	32	2019-09-17	0		0	0	0	0	0	0	0	0	0	0	0	0	1	0	0	0	1	2680	0	0	0	1	1	39
523	31	2019-09-17	0		0	0	0	0	0	1	0	0	0	1	0	0	0	0	0	0	2	3790	0	0	0	2	1	39.1429
524	28	2019-09-17	0		0	0	0	0	0	0	0	0	1	0	0	0	0	0	0	0	2	3580	0	0	0	1	1	39.2857
525	29	2019-09-17	0		0	0	0	0	0	0	1	0	0	0	0	0	0	0	0	0	1	3310	0	0	0	1	1	39.4286
526	35	2019-09-17	0		0	0	0	0	0	0	0	0	0	0	0	0	0	0	0	0	1	3320	0	0	0	2	1	39.5714
527	21	2019-09-17	0		0	0	0	0	0	0	0	0	0	0	0	0	0	0	0	0	2	2920	0	0	0	2	1	39.7143
528	35	2019-09-17	0		0	0	0	1	1	0	0	1	1	0	0	0	0	0	0	0	1	4670	0	0	0	3	2	39
529	29	2019-09-17	0		0	0	0	0	0	0	0	0	0	1	0	0	0	0	0	0	1	3500	0	0	0	1	1	40.1429
530	32	2019-09-17	0		0	0	0	0	0	0	1	0	0	0	0	0	0	0	0	0	1	3300	0	0	0	2	1	40.2857
531	31	2019-09-17	0		0	0	0	0	0	0	0	0	0	1	1	0	0	0	0	0	2	2980	0	0	0	1	1	40.4286
532	27	2019-09-17	0		0	0	0	0	0	0	0	1	0	0	0	0	0	0	0	0	1	3730	0	0	0	2	1	40.4286
533	27	2019-09-17	0		0	0	0	0	0	0	0	1	0	0	0	0	0	0	0	0	2	3200	0	0	0	2	1	40.5714
534	27	2019-09-17	0		0	0	0	0	0	0	0	0	0	0	0	0	0	0	0	0	2	2670	0	0	0	1	1	40.7143
535	35	2019-09-18	0	2	1	1	0	0	1	0	0	1	0	0	0	0	0	0	0	0	1	3020	0	0	0	2	1	38.1429
536	29	2019-09-18	0		0	0	0	0	0	0	0	0	0	0	0	0	0	0	0	0	2	3630	0	0	0	2	2	40.8571
537	32	2019-09-18	0		0	0	0	0	0	1	0	1	1	0	0	0	0	0	0	0	1	3190	0	0	1	4	3	39
538	25	2019-09-18	0		0	0	0	0	0	0	0	0	0	0	0	0	0	0	0	0	2	3400	0	0	0	4	2	41
539	23	2019-09-18	0		0	0	0	0	0	0	0	1	0	0	0	0	0	0	0	0	2	3920	0	0	0	1	1	40.7143
540	32	2019-09-18	0		0	0	0	1	0	0	0	0	0	0	0	0	0	0	0	0	2	2700	0	0	0	3	2	36.5714
541	31	2019-09-18	0		0	0	0	0	0	0	0	0	0	0	0	0	0	0	0	0	2	3260	0	0	0	1	1	37.5714
542	30	2019-09-18	0		0	0	0	0	0	1	0	0	0	1	0	0	0	0	0	0	1	2740	0	0	0	2	2	37.7143
543	33	2019-09-18	0		0	0	0	1	0	0	0	1	1	0	0	0	0	0	0	0	1	3360	0	0	0	4	2	37.8571
544	27	2019-09-18	0		0	0	0	0	0	0	0	1	0	0	0	0	0	0	0	0	2	3700	0	0	1	4	1	38
545	35	2019-09-18	0		0	0	0	0	0	1	0	0	0	1	0	0	0	0	0	0	1	3370	0	0	0	2	2	38.2857
546	27	2019-09-18	0		0	0	0	0	0	0	0	0	1	0	0	0	0	0	0	0	2	3150	0	0	0	1	1	38.4286
547	34	2019-09-18	0		0	0	0	1	0	0	0	1	0	0	0	0	1	0	0	0	1	3470	0	0	0	3	2	38.4286
548	31	2019-09-18	0		0	0	0	1	0	0	0	0	0	0	0	0	0	0	0	0	2	3250	0	0	0	2	2	38.7143
549	37	2019-09-18	0		0	1	0	0	1	0	0	1	0	0	0	0	0	0	0	0	1	3460	0	0	0	3	1	38.7143
550	32	2019-09-18	0		0	0	0	1	0	0	0	1	1	0	0	0	0	0	0	0	2	2900	0	0	0	2	2	39.1429
551	30	2019-09-18	0		0	0	0	0	0	1	0	0	0	0	0	0	0	0	0	0	2	3330	0	0	0	2	1	39.4286
552	31	2019-09-18	0		0	0	0	0	0	0	0	1	0	0	0	0	0	0	0	0	1	4020	0	0	0	1	1	39.4286
553	33	2019-09-18	0		0	0	0	0	0	0	0	0	0	0	0	0	0	0	0	0	1	3450	0	0	0	2	2	39
554	32	2019-09-18	0		0	0	0	0	0	0	0	0	0	1	0	0	0	0	0	0	1	3070	0	0	0	1	1	39.5714
555	32	2019-09-18	0		0	0	0	1	0	0	0	1	1	0	0	0	0	0	0	0	2	3470	0	0	0	3	2	39.5714
556	26	2019-09-18	0		0	0	0	0	0	0	0	0	0	0	0	0	0	0	0	0	1	2900	0	0	0	1	1	39.5714
557	27	2019-09-18	0		0	0	0	0	0	0	0	0	0	0	0	0	0	0	0	0	1	3360	0	0	0	4	2	39.8571
558	25	2019-09-18	0		0	0	0	0	0	0	0	1	0	0	0	0	1	0	0	0	2	3390	0	0	0	2	1	39.8571
559	26	2019-09-18	0		0	0	0	0	0	0	0	0	0	0	0	0	0	0	0	0	1	3270	0	0	0	1	1	40.1429
560	27	2019-09-18	0		0	0	0	0	0	0	0	0	0	0	0	0	0	0	0	0	2	3710	0	0	0	2	2	40.1429
561	25	2019-09-18	0		0	0	0	0	0	0	0	0	0	1	0	1	0	0	0	0	1	3930	0	0	0	3	3	40.2
562	30	2019-09-18	0		0	0	0	0	0	0	0	0	1	1	0	0	0	0	0	0	2	3050	0	0	0	1	1	40.4286
563	24	2019-09-19	0		0	1	0	0	0	0	0	1	0	0	0	0	0	0	0	0	1	3970	0	0	0	1	1	39
564	32	2019-09-19	0		0	0	0	0	0	0	0	0	0	0	0	0	0	0	0	0	2	3510	0	0	0	1	1	40.7143
565	26	2019-09-19	0		0	0	0	0	0	0	0	0	0	0	0	0	0	0	0	0	1	3000	0	0	0	1	1	40.8571
566	30	2019-09-19	0		0	0	0	0	0	0	0	0	1	0	0	0	1	0	0	0	2	2790	0	0	0	4	2	39.5714
567	33	2019-09-19	0		0	0	0	0	0	0	0	1	0	0	0	1	0	0	0	0	1	2820	0	0	0	1	1	36.4286
568	29	2019-09-19	0		0	0	0	0	0	0	0	0	0	1	0	0	0	0	0	0	2	3100	0	0	0	1	1	36.7143
569	31	2019-09-19	0		0	0	0	0	0	0	0	0	0	1	0	1	0	0	0	1	2	2420	0	0	0	3	2	37
570	33	2019-09-19	0		0	0	0	1	0	0	0	1	0	1	0	0	0	0	0	0	1	3210	0	0	0	5	2	37.1429
571	30	2019-09-19	0		0	0	0	0	0	1	0	0	0	0	0	0	0	0	0	0	2	3210	0	0	0	2	2	37.1429
572	22	2019-09-19	0		0	0	0	0	0	0	0	0	0	0	0	0	0	0	0	0	1	3700	0	0	0	2	1	38.2857
573	42	2019-09-19	0		0	0	0	0	0	0	0	1	0	0	0	0	0	0	0	0	2	3000	0	0	0	5	2	38.2857
574	35	2019-09-19	0		0	0	0	1	0	0	1	1	0	0	0	0	0	0	0	0	2	3500	0	0	0	3	2	38.7143
575	27	2019-09-19	0		0	0	0	0	0	0	0	1	0	0	0	0	0	0	0	0	1	3650	0	0	0	2	1	38.7143
576	29	2019-09-19	0		0	0	0	1	0	0	0	1	0	0	0	0	0	0	0	0	2	3370	0	0	0	2	2	38.7143
577	36	2019-09-19	0		0	0	0	1	1	0	1	1	1	0	0	0	0	0	0	0	2	3290	0	0	0	1	1	38.8571
578	36	2019-09-19	0		0	0	0	1	0	0	0	1	1	0	0	0	0	0	0	0	1	3550	0	0	0	3	2	38.8571
579	26	2019-09-19	0		0	0	0	1	0	0	0	1	0	0	1	0	0	0	0	0	1	3340	0	0	0	2	2	38.8571
580	31	2019-09-19	0		0	0	0	1	0	0	0	1	0	0	0	0	0	0	0	0	2	3410	0	0	0	6	2	38.8571
581	29	2019-09-19	0		0	0	0	0	0	0	0	0	0	0	0	0	0	0	0	0	2	3200	0	0	0	2	2	38.8571
582	31	2019-09-19	0		0	0	0	0	0	0	0	0	0	0	0	0	0	0	0	0	1	3580	0	0	0	1	1	38.8571
583	35	2019-09-19	0		0	0	0	1	0	0	0	1	0	0	0	0	0	0	0	0	2	4150	0	0	0	4	2	39.2857
584	28	2019-09-19	0		0	0	0	0	0	0	0	0	0	0	0	0	0	0	0	0	1	3390	0	0	0	2	1	39.4286
585	26	2019-09-19	0		0	0	0	0	0	0	0	0	0	1	0	0	0	0	0	0	1	3080	0	0	0	1	1	37.2857
586	32	2019-09-19	0		0	0	0	0	0	1	0	1	0	1	0	0	0	0	0	0	2	3100	0	0	0	1	1	39.4286
587	26	2019-09-19	0		0	0	0	0	0	0	0	0	0	0	0	0	0	0	0	0	1	3200	0	0	0	2	1	38.5714
588	36	2019-09-19	0		0	0	0	0	0	0	0	1	0	1	0	0	0	0	0	0	2	3230	0	0	0	1	1	39.5714
589	26	2019-09-19	0		0	1	0	0	0	0	0	0	0	0	0	0	0	0	0	0	2	4060	0	0	0	2	2	39.8571
590	33	2019-09-19	0		0	0	0	0	0	0	0	1	0	0	0	0	0	0	0	0	2	3520	0	0	0	2	1	39.8571
591	31	2019-09-19	0		0	0	0	0	0	0	0	0	0	0	0	0	0	0	0	0	1	3660	0	0	0	1	1	39
592	26	2019-09-19	0		0	0	0	0	0	0	0	0	0	0	0	0	0	0	0	0	1	3080	0	0	0	2	1	40
593	29	2019-09-19	0		0	0	0	0	0	0	0	0	1	0	0	0	0	0	0	0	1	4010	0	0	0	2	1	40.1429
594	27	2019-09-19	0		0	0	0	0	0	0	0	0	0	0	0	1	0	0	0	0	1	3190	0	0	0	3	1	40.1429
595	31	2019-09-19	0		0	0	0	0	0	1	0	0	0	0	0	0	0	0	0	0	1	3660	0	0	0	3	1	40.2857
596	39	2019-09-19	0		0	0	0	0	0	0	0	0	0	0	0	0	0	0	0	0	2	3340	0	0	0	4	2	40.4286
597	31	2019-09-19	0		0	0	0	0	0	0	0	1	0	0	0	0	0	0	0	0	2	3130	0	0	0	1	1	40.4286
598	23	2019-09-19	0		0	0	0	0	0	0	0	0	0	0	0	0	0	0	0	0	1	2880	0	0	0	1	1	40.4286
599	30	2019-09-19	0		0	0	0	0	0	0	0	0	0	0	0	0	0	0	0	0	2	3130	0	0	0	1	1	40.5714
600	24	2019-09-19	0		0	0	0	0	0	0	0	0	0	0	0	0	0	0	0	0	1	3770	0	0	0	1	1	40.5714
601	33	2019-09-20	0		0	0	0	0	1	0	0	1	0	0	0	0	0	0	0	0	1	3350	0	0	0	2	1	40.4286
602	31	2019-09-20	0		0	0	0	0	0	0	0	0	0	0	0	0	0	0	0	0	2	2870	0	0	0	1	1	40.5714
603	26	2019-09-20	0		0	0	0	0	0	0	0	1	0	0	0	0	0	0	0	0	2	3070	0	0	0	1	1	40.5714
604	29	2019-09-20	0		0	0	0	0	0	0	0	0	1	0	1	0	0	0	0	0	2	3080	0	0	0	1	1	40.8571
605	25	2019-09-20	0		0	1	0	0	0	0	0	1	0	0	0	0	0	0	0	0	2	2960	0	0	0	1	1	40.4286
606	26	2019-09-20	0		0	0	0	0	0	0	0	1	0	0	0	0	0	0	0	0	2	3310	1	0	0	2	1	41.5714
607	26	2019-09-20	0		0	0	0	0	0	0	0	0	0	0	0	0	1	0	0	0	1	3750	0	0	0	2	1	40.7143
608	28	2019-09-20	0		0	0	0	0	0	0	0	0	0	0	0	0	0	0	0	0	1	3320	0	0	0	1	1	37.4286
609	30	2019-09-20	0		0	0	0	0	0	0	0	0	0	1	1	1	0	0	0	0	2	3420	0	0	0	4	2	37.7143
610	39	2019-09-20	0		0	0	0	0	0	0	0	1	0	1	0	0	0	0	0	0	2	2990	0	0	1	5	2	38.2857
611	29	2019-09-20	0		0	0	0	0	0	0	0	0	0	0	0	0	0	0	0	0	1	2880	0	0	0	1	1	38.5714
612	28	2019-09-20	0		0	0	0	0	1	0	0	1	0	0	0	0	1	0	0	0	2	2970	0	0	0	1	1	38.2857
613	38	2019-09-20	0		0	0	0	0	0	0	0	1	1	0	0	0	0	0	0	0	2	3230	0	0	0	3	1	39.1429
614	27	2019-09-20	0		0	0	0	1	0	0	0	1	0	0	0	0	0	0	0	1	1	3520	0	0	0	3	2	39.1429
615	37	2019-09-20	0		0	0	0	1	0	0	0	1	1	1	0	1	0	0	0	0	1	4990	0	0	0	5	3	39.2857
616	39	2019-09-20	0		0	0	0	1	0	0	0	1	0	0	0	0	0	0	0	0	2	3160	0	0	0	4	2	39.2857
617	38	2019-09-20	0		0	0	0	1	0	0	0	1	0	0	0	0	1	0	0	0	2	2730	0	0	0	3	2	39.2857
618	27	2019-09-20	0		0	0	0	1	0	0	0	1	0	0	0	0	0	0	0	0	1	3420	0	0	0	2	2	39.2857
619	31	2019-09-20	0		0	0	0	0	0	0	0	0	0	0	0	0	0	0	0	0	1	3800	0	0	0	1	1	39.2857
620	32	2019-09-20	0		0	0	0	0	0	0	0	0	0	0	0	0	0	0	0	0	1	2950	0	0	0	4	1	39.5714
621	23	2019-09-20	0		0	1	0	0	0	0	0	0	0	1	0	0	1	0	0	0	1	3070	0	0	0	1	1	39.5714
622	30	2019-09-20	0		0	0	0	0	0	0	0	0	0	1	0	0	0	0	0	1	1	3200	0	0	0	1	1	39.5714
623	26	2019-09-20	0		0	0	0	0	0	0	0	0	0	1	0	0	0	0	0	0	2	3520	0	0	0	3	1	39.7143
624	29	2019-09-20	0		0	0	0	0	0	0	0	0	0	0	0	0	0	0	0	0	2	3580	0	0	0	1	1	39.7143
625	29	2019-09-20	0		0	0	0	0	0	0	0	0	1	0	0	0	0	0	0	0	1	3690	0	0	0	2	1	39.7143
626	34	2019-09-20	0		0	0	0	0	0	0	0	0	1	0	0	0	0	0	0	0	2	3560	0	0	0	4	3	39.8571
627	23	2019-09-20	0		0	0	0	0	0	0	0	0	0	0	0	0	0	0	0	0	1	3660	0	0	0	2	1	39.8571
628	36	2019-09-20	0		0	0	0	1	0	0	0	1	0	0	0	0	0	0	0	0	2	3820	0	0	0	3	2	40
629	24	2019-09-20	0		0	0	0	0	0	0	0	0	0	0	0	0	0	0	0	0	1	3500	0	0	0	1	1	40
630	27	2019-09-20	0		0	0	0	0	0	0	0	0	0	0	0	0	0	0	0	0	1	3040	0	0	0	1	1	40
631	25	2019-09-20	0		0	0	0	0	0	0	0	0	0	0	0	0	1	0	0	0	1	3620	0	0	0	1	1	40
632	33	2019-09-20	0		0	0	0	0	0	0	0	0	0	0	0	0	1	0	0	0	2	3600	0	0	0	2	2	40
633	26	2019-09-20	0		0	0	0	0	0	0	0	1	0	0	0	0	0	0	0	0	2	4310	0	0	0	1	1	40.1429
634	28	2019-09-20	0		0	0	0	0	0	0	0	1	0	0	1	0	0	0	0	0	2	3370	0	0	0	1	1	40.1429
635	28	2019-09-20	0		0	0	0	0	0	0	0	0	0	0	0	0	0	0	0	0	1	3660	0	0	0	1	1	40.2857
636	29	2019-09-20	0		0	0	0	0	0	0	0	0	0	0	0	0	0	0	0	0	1	4130	0	0	0	5	2	40.4286
637	31	2019-09-20	0		0	0	0	0	0	0	0	0	0	0	1	0	0	0	0	0	2	3580	0	0	0	1	1	40.4286
638	30	2019-09-21	0	3	1	0	0	0	0	0	0	0	0	0	0	0	0	0	0	0	1	3260	0	0	0	1	1	39.2857
639	27	2019-09-21	0		0	0	0	0	0	0	0	0	0	0	0	0	0	0	0	0	2	3260	0	0	0	1	1	40.5714
640	28	2019-09-21	0		0	0	0	0	0	0	0	0	1	0	0	0	0	0	0	0	1	3210	0	0	0	5	2	40.8571
641	31	2019-09-21	0		0	0	0	0	0	0	0	0	0	0	0	0	0	0	0	0	1	3540	0	0	0	2	2	40
642	33	2019-09-21	0		0	0	0	0	0	0	0	0	0	1	0	0	0	0	0	0	2	3550	0	0	0	3	2	40.2857
643	32	2019-09-21	0		0	0	0	0	0	0	0	0	0	1	1	0	0	0	0	0	1	3540	0	0	0	2	2	39.1429
644	24	2019-09-21	0		0	0	0	0	0	0	0	0	0	1	1	0	0	0	0	0	2	2950	0	0	0	1	1	39.7143
645	34	2019-09-21	0		0	0	0	0	0	0	0	0	0	0	0	0	1	0	0	0	1	2550	0	0	0	3	2	37.1429
646	29	2019-09-21	0		0	0	0	1	0	0	0	0	0	1	0	0	0	0	0	1	1	3810	0	0	0	2	2	38
647	33	2019-09-21	0		0	0	0	1	0	0	0	1	0	1	0	0	0	0	0	0	1	3980	0	0	0	5	3	38.1429
648	29	2019-09-21	0		0	0	0	0	0	0	0	0	1	0	0	0	0	0	0	0	1	3750	0	0	0	3	2	38.5714
649	30	2019-09-21	0		0	0	0	0	0	0	0	1	0	0	0	0	0	0	0	0	1	3960	0	0	0	3	1	38.5714
650	26	2019-09-21	0		0	0	0	1	0	0	0	0	0	0	0	0	0	0	0	0	2	3500	0	0	0	4	2	38.8571
651	27	2019-09-21	0		0	0	0	0	0	0	0	0	0	0	0	0	0	0	0	0	1	3260	0	0	0	1	1	39
652	41	2019-09-21	0		0	0	0	1	0	0	0	1	0	0	0	0	0	0	0	0	2	2880	0	0	1	2	1	39.1429
653	35	2019-09-21	0		0	0	0	0	0	0	0	1	0	0	0	0	0	1	0	0	1	4030	0	0	0	5	2	39.4286
654	33	2019-09-21	0		0	0	0	0	0	0	0	0	1	0	0	0	0	0	0	0	2	3080	0	0	0	1	1	39.5714
655	31	2019-09-21	0		0	0	0	0	0	0	0	0	0	0	0	0	0	0	0	0	1	2900	0	0	0	2	1	39.5714
656	22	2019-09-21	0		0	0	0	0	0	0	0	0	0	0	0	0	0	0	0	0	1	3400	0	0	0	2	1	39.7143
657	33	2019-09-21	0		0	1	0	0	0	0	1	1	0	0	0	0	0	0	0	0	1	3820	0	0	0	2	1	39.7143
658	29	2019-09-21	0		0	0	0	0	0	0	0	0	0	0	0	0	0	0	0	0	1	3850	0	0	0	1	1	39.8571
659	32	2019-09-21	0		0	0	0	1	0	0	0	1	0	0	0	0	1	0	0	0	1	2640	0	0	0	2	1	38
660	33	2019-09-21	0		0	0	0	1	0	0	0	1	0	0	0	0	0	0	0	0	2	3520	0	0	0	2	2	39.1429
661	28	2019-09-21	0		0	0	0	0	0	0	1	0	0	1	0	0	0	0	0	0	1	3080	0	0	0	1	1	40.1429
662	28	2019-09-21	0		0	0	0	0	0	0	0	0	0	0	0	0	0	0	0	0	1	3350	0	0	0	1	1	40.2857
663	33	2019-09-22	0		0	0	0	1	0	0	0	1	0	0	0	0	0	0	0	0	1	3380	0	0	0	4	2	40.2857
664	33	2019-09-22	0		0	0	0	0	0	0	0	0	0	0	0	0	0	0	0	0	1	3860	0	0	0	2	2	40.2857
665	30	2019-09-22	0		0	0	0	0	0	0	0	0	0	0	0	0	0	0	0	0	1	4340	0	0	0	3	1	40.4286
666	30	2019-09-22	0		0	0	0	0	0	0	0	1	0	1	0	0	0	0	0	0	2	3730	0	0	0	1	1	40.4286
667	26	2019-09-22	0		0	0	0	0	0	0	0	0	0	0	0	0	0	0	0	0	1	3350	0	0	0	1	1	40
668	28	2019-09-22	0		0	0	0	0	0	0	0	0	0	0	0	0	0	0	0	0	1	3660	0	0	0	2	1	40
669	33	2019-09-22	0		0	0	0	1	0	0	0	1	0	0	0	0	0	0	0	0	1	3400	0	0	0	4	2	39.2857
670	23	2019-09-22	0		0	0	0	0	0	0	0	0	0	0	0	0	1	0	0	0	1	2610	0	0	0	2	1	37.2857
671	30	2019-09-22	0		0	0	0	0	0	0	0	0	0	0	1	0	0	0	0	0	1	3150	0	0	0	1	1	38.4286
672	33	2019-09-22	0		0	0	0	1	0	0	0	1	0	0	0	0	0	0	0	0	2	3380	0	0	0	3	2	38.8571
673	37	2019-09-22	0		0	0	0	0	1	0	0	1	0	0	0	0	0	0	0	0	1	3320	0	0	0	2	1	38.5714
674	32	2019-09-22	0		0	0	0	0	0	0	0	1	0	0	0	0	0	0	0	0	1	3610	0	0	0	1	1	39
675	38	2019-09-22	0		0	0	0	1	0	0	0	1	0	0	0	0	0	0	0	0	1	3840	0	0	0	4	2	39
676	33	2019-09-22	0		0	0	0	0	0	0	1	1	1	0	0	0	0	0	0	0	2	4720	0	0	0	2	1	39
677	31	2019-09-22	0		0	0	0	1	0	0	0	1	0	0	0	0	0	0	0	0	2	3450	0	0	0	4	2	39
678	35	2019-09-22	0		0	0	0	0	0	0	0	0	0	0	0	0	0	0	0	0	2	4160	0	0	0	3	2	39.2857
679	29	2019-09-22	0		0	0	0	1	0	0	0	1	0	0	0	0	0	0	0	0	1	4160	0	0	0	2	2	39.2857
680	29	2019-09-22	0		0	0	0	0	0	0	0	0	0	1	0	0	0	0	0	0	2	3640	0	0	0	1	1	39.2857
681	30	2019-09-22	0		0	0	0	0	0	0	0	0	0	0	0	0	0	0	0	0	2	2960	0	0	0	1	1	39.5714
682	30	2019-09-22	0		0	0	0	0	0	0	0	0	0	0	0	0	0	0	0	0	2	2730	0	0	0	1	1	39.7143
683	27	2019-09-22	0		0	0	0	0	0	0	1	1	0	0	0	0	0	0	0	0	1	4000	0	0	0	2	1	39.7143
684	26	2019-09-22	0		0	0	0	0	0	0	0	0	1	1	0	0	0	0	0	0	1	2970	0	0	0	1	1	38.8571
685	34	2019-09-23	0		0	0	0	0	0	0	1	1	1	0	0	1	0	0	0	0	2	3320	0	0	0	4	1	39.7143
686	31	2019-09-23	0	3	1	0	0	1	0	0	0	1	0	0	1	0	0	0	0	0	1	2500	0	0	0	4	3	35.8571
687	28	2019-09-23	0		0	0	0	0	0	0	0	0	0	1	0	0	0	0	0	0	2	3610	0	0	0	1	1	40.1429
688	29	2019-09-23	0		0	0	0	0	0	0	0	0	0	0	0	0	0	0	0	0	1	3850	0	0	0	2	2	40.2857
689	27	2019-09-23	0		0	0	0	0	0	0	0	1	0	0	0	0	0	0	0	0	1	3580	0	0	0	1	1	40.4286
690	27	2019-09-23	0		0	0	0	0	0	0	0	0	0	0	0	0	0	0	0	0	2	4220	0	0	0	1	1	39
691	28	2019-09-23	0		0	0	0	0	0	0	0	0	0	0	0	0	0	0	0	0	1	3980	0	0	0	3	2	40.1429
692	27	2019-09-23	0		0	0	0	0	0	1	0	0	0	1	0	0	0	0	0	0	2	2630	0	0	0	1	1	38.5714
693	29	2019-09-23	0		0	0	0	0	0	0	0	0	0	0	0	0	0	0	0	0	1	3230	0	0	0	3	2	40.5714
694	27	2019-09-23	0		0	0	0	0	0	0	0	1	0	0	0	0	0	0	0	0	2	3360	0	0	0	1	1	40.7143
695	25	2019-09-23	0		0	0	0	0	0	0	0	0	0	0	0	0	0	0	0	0	1	3440	0	0	0	1	1	40.7143
696	24	2019-09-23	0		0	0	0	0	0	0	0	0	0	0	0	0	0	0	0	0	2	4150	0	0	0	1	1	40.7143
697	27	2019-09-23	0		0	0	0	0	0	0	0	1	0	0	0	0	0	0	0	0	1	3220	0	0	0	2	1	39.8571
698	29	2019-09-23	0		0	0	0	0	0	0	0	1	0	0	0	0	1	0	0	0	2	2730	0	0	0	1	1	39.4286
699	28	2019-09-23	0		0	0	0	0	0	0	0	1	0	0	0	0	0	0	0	0	1	3700	0	0	0	2	1	40.7143
700	26	2019-09-23	0		0	0	0	0	0	0	0	0	0	0	0	0	0	0	0	0	2	3360	0	0	0	2	1	40.8571
701	35	2019-09-23	0		0	0	0	1	0	0	0	1	1	0	0	0	0	0	0	0	1	3870	0	0	0	2	2	39.5714
702	34	2019-09-23	0		0	0	0	0	0	0	0	1	0	0	0	0	0	0	0	0	1	2750	0	0	0	2	1	36.7143
703	39	2019-09-23	0		0	0	0	0	0	0	0	0	1	1	0	0	0	0	0	0	1	3590	0	0	0	2	2	37.7143
704	23	2019-09-23	0		0	0	0	0	0	0	0	0	0	0	0	0	0	0	0	0	2	3150	0	0	0	1	1	38.2857
705	29	2019-09-23	0		0	0	0	0	0	0	0	1	0	0	0	1	0	0	0	0	2	3480	0	0	0	3	2	38.8571
706	31	2019-09-23	0		0	0	0	1	0	0	1	1	0	0	0	0	0	0	0	0	1	3700	0	0	0	4	2	38.8571
707	28	2019-09-23	0		0	0	0	0	0	0	0	0	0	0	0	0	1	0	0	0	2	2850	0	0	0	1	1	38.8571
708	24	2019-09-23	0		0	0	0	0	0	0	0	1	0	0	0	0	0	0	0	0	1	3840	0	0	1	1	1	39
709	39	2019-09-23	0		0	0	0	1	0	0	0	1	0	0	0	0	0	0	0	0	2	4010	0	0	0	2	2	39
710	27	2019-09-23	0		0	0	0	0	0	0	0	0	0	0	0	0	0	0	0	1	1	3200	0	0	0	2	2	39.1429
711	32	2019-09-23	0		0	0	0	1	0	0	0	1	0	0	0	0	0	0	0	0	2	2860	0	0	0	6	2	39.1429
712	30	2019-09-23	0		0	0	0	0	0	0	0	1	0	1	0	0	0	0	0	0	2	3350	0	0	0	2	1	39.2857
713	31	2019-09-23	0		0	0	0	0	0	0	0	0	0	1	0	0	0	0	0	0	2	3250	0	0	0	1	1	39.2857
714	32	2019-09-23	0		0	0	0	1	0	0	0	1	1	0	0	0	0	0	0	0	1	4440	0	0	0	3	2	39.4286
715	38	2019-09-23	0		0	0	0	0	1	0	0	1	1	0	0	0	0	0	0	0	1	4100	0	0	0	2	1	39.7143
716	23	2019-09-23	0		0	1	0	0	0	0	0	0	0	0	0	0	0	0	0	0	2	3410	0	0	0	2	2	39.8571
717	34	2019-09-23	0		0	0	0	0	0	0	0	0	0	0	1	0	0	0	0	0	1	3900	0	0	0	2	2	40
718	25	2019-09-24	0		0	0	0	0	0	0	0	0	0	0	0	0	0	0	0	0	1	4000	0	0	0	1	1	40
719	27	2019-09-24	0		0	0	0	0	0	0	0	0	0	0	0	0	0	0	0	0	1	3200	0	0	0	1	1	39
720	28	2019-09-24	0		0	0	0	0	0	0	0	0	0	0	0	0	0	0	0	0	1	3220	0	0	0	2	2	40.4286
721	33	2019-09-24	0		0	0	0	0	0	0	0	0	0	0	0	0	0	0	0	0	2	3660	0	0	0	2	2	40.5714
722	26	2019-09-24	0		0	0	0	0	0	0	0	1	0	0	0	0	0	0	0	0	2	3030	0	0	1	1	1	39.5714
723	24	2019-09-24	0		0	0	0	0	0	0	0	0	0	0	0	0	0	0	0	0	2	3140	0	0	0	1	1	40.5714
724	24	2019-09-24	0		0	0	0	0	0	0	0	0	0	0	0	0	0	0	0	0	1	3560	0	0	0	1	1	40.7143
725	25	2019-09-24	0		0	0	0	0	0	0	0	0	0	0	0	0	0	0	0	0	1	3610	0	0	0	2	1	39.8571
726	27	2019-09-24	0		0	0	0	0	0	0	0	0	0	0	0	0	0	0	0	0	1	3570	0	0	0	1	1	40.4286
727	26	2019-09-24	0		0	0	0	0	0	0	0	1	0	0	0	0	0	0	0	0	2	2880	0	0	0	2	1	39.5714
728	20	2019-09-24	0		0	0	0	0	0	0	0	0	0	0	0	0	0	0	0	0	2	3100	0	0	0	1	1	40.5714
729	33	2019-09-24	0		0	0	0	0	0	0	0	0	0	1	0	0	0	0	0	0	2	3230	0	0	0	2	2	40.1429
730	25	2019-09-24	0		0	0	0	0	0	0	0	0	0	0	0	0	0	0	0	0	1	2580	0	0	0	1	1	36.2857
731	31	2019-09-24	0		0	0	1	0	1	0	0	1	0	0	0	0	0	0	0	0	1	3020	0	0	0	1	1	37
732	27	2019-09-24	0		0	0	0	0	0	0	0	0	0	1	1	0	0	0	0	0	2	2960	0	0	0	4	2	37.2857
733	38	2019-09-24	0		0	0	0	1	0	0	0	1	0	0	0	0	0	0	0	0	1	4080	0	0	0	5	2	38.2857
734	33	2019-09-24	0		0	0	0	0	0	0	0	1	0	1	0	0	0	0	0	0	1	2860	0	0	0	3	1	38.4286
735	28	2019-09-24	0		0	0	0	0	0	0	0	1	0	0	0	0	0	0	0	0	1	3610	0	0	0	2	1	38.5714
736	30	2019-09-24	0		0	0	0	0	0	0	0	1	0	1	0	0	0	0	0	0	1	3660	0	0	1	2	1	38.8571
737	33	2019-09-24	0		0	0	0	1	0	0	0	1	0	0	0	0	0	0	0	0	1	3290	0	0	0	2	2	38.8571
738	31	2019-09-24	0		0	0	0	0	0	0	0	1	0	0	0	0	0	0	0	0	1	3130	0	0	0	1	1	39
739	31	2019-09-24	0		0	0	0	0	0	0	0	0	1	0	0	0	0	0	0	0	2	3340	0	0	0	1	1	39.4286
740	26	2019-09-24	0		0	0	0	0	0	0	0	1	0	0	0	0	0	0	0	0	2	3400	0	0	0	1	1	39.4286
741	26	2019-09-24	0		0	0	0	0	0	0	0	1	0	0	0	0	0	0	0	0	2	3500	0	0	1	1	1	39.7143
742	25	2019-09-24	0		0	0	0	0	0	0	0	0	0	0	0	0	0	0	0	0	1	3670	0	0	0	1	1	39.8571
743	28	2019-09-25	0	1	1	0	0	0	1	0	0	0	0	1	0	0	0	0	0	0	2	3580	0	0	0	2	1	39.2857
744	32	2019-09-25	0		0	0	0	0	0	0	0	0	1	0	0	0	0	0	0	0	1	3530	0	0	0	2	2	38.8571
745	30	2019-09-25	0		0	0	0	0	0	0	0	0	0	0	0	0	0	0	0	0	2	3110	0	0	0	1	1	39.8571
746	29	2019-09-25	0		0	0	0	0	0	0	0	0	0	0	0	0	0	0	0	0	1	2500	0	1	0	1	1	38.1429
747	25	2019-09-25	0		0	0	0	0	0	0	0	0	0	0	0	0	0	0	0	0	1	3460	0	0	0	2	2	40.1429
748	26	2019-09-25	0		0	0	0	0	0	0	0	1	0	0	0	0	0	0	0	0	1	3430	0	0	0	1	1	40.5714
749	26	2019-09-25	0		0	0	0	0	0	0	0	0	0	0	0	0	0	0	0	0	1	3370	0	0	0	1	1	40.1429
750	29	2019-09-25	0		0	0	0	0	0	0	0	0	0	0	0	0	0	0	0	0	2	3680	0	0	0	2	1	40.7143
751	34	2019-09-25	0		0	0	0	0	0	1	0	0	0	0	0	0	0	0	0	0	1	3320	0	0	0	2	2	40.2857
752	27	2019-09-25	0		0	0	0	0	0	0	0	0	0	1	0	0	0	0	0	0	1	3350	0	0	0	1	1	39.4286
753	37	2019-09-25	0		0	0	1	0	0	0	0	1	0	0	0	0	0	0	0	0	2	2510	0	0	1	2	2	36.8571
754	30	2019-09-25	0		0	0	1	0	1	0	0	1	0	0	0	0	0	0	0	0	2	2420	0	0	0	1	1	36.8571
755	39	2019-09-25	0		0	0	0	1	0	0	0	1	0	1	0	0	0	0	0	0	2	2800	0	0	0	3	2	37.5714
756	37	2019-09-25	0		0	0	0	0	0	0	0	1	0	1	0	0	1	0	0	0	2	2830	0	0	1	1	1	37.5714
757	27	2019-09-25	0		0	0	0	0	0	0	0	0	0	0	0	0	0	0	0	1	2	3580	0	0	0	2	2	37.7143
758	32	2019-09-25	0		0	0	0	1	0	0	0	1	0	0	0	0	0	0	0	0	1	2880	0	0	0	2	2	38
759	33	2019-09-25	0		0	0	0	1	0	0	0	1	0	0	0	0	0	0	0	0	2	3110	0	0	0	4	2	38.1429
760	31	2019-09-25	0		0	0	0	1	0	0	0	1	0	1	0	0	0	0	0	0	1	3130	0	0	0	2	2	38.4286
761	32	2019-09-25	0		0	0	0	0	0	0	0	1	0	0	0	1	0	0	0	0	1	2910	0	0	1	2	1	38.5714
762	25	2019-09-25	0		0	0	0	0	0	0	0	0	0	0	0	0	0	0	0	0	2	3330	0	0	0	1	1	38.8571
763	34	2019-09-25	0		0	0	0	0	0	0	0	0	0	1	0	0	0	0	0	0	1	3350	0	0	0	4	2	38.8571
764	31	2019-09-25	0		0	0	0	1	0	0	0	1	0	0	0	0	0	0	0	0	1	3430	0	0	0	3	2	39.1429
765	31	2019-09-25	0		0	1	0	0	0	0	0	0	0	0	0	0	0	0	0	0	1	3910	0	0	0	3	2	39.2857
766	29	2019-09-25	0		0	0	0	0	0	0	0	0	0	0	0	0	0	0	0	1	2	2920	0	0	0	2	2	39.2857
767	33	2019-09-25	0		0	0	0	0	0	0	0	0	0	1	0	0	0	0	0	0	2	3530	0	0	0	2	1	39.2857
768	32	2019-09-25	0		0	0	0	0	0	0	0	0	0	0	0	0	0	0	0	0	1	4060	0	0	0	2	2	39.4286
769	28	2019-09-25	0		0	0	0	1	0	0	0	1	1	0	0	0	0	0	0	0	2	3050	0	0	0	2	2	38.4286
770	31	2019-09-25	0		0	0	0	0	0	0	0	1	0	0	0	0	1	0	0	0	1	3630	0	0	0	3	1	39.4286
771	31	2019-09-25	0		0	0	0	1	0	0	0	1	0	0	0	0	0	0	0	0	2	3340	0	0	0	3	2	39.4286
772	30	2019-09-25	0		0	0	0	1	0	0	0	1	0	0	0	0	0	0	0	0	2	3570	0	0	0	2	2	39.4286
773	26	2019-09-25	0		0	0	0	0	0	0	0	1	0	0	0	0	1	0	0	0	1	3060	0	0	1	4	2	38.4286
774	28	2019-09-25	0		0	0	0	0	0	0	0	0	0	0	0	0	0	0	0	0	2	3470	0	0	0	3	2	39.5714
775	34	2019-09-25	0		0	0	0	0	0	0	0	0	1	0	0	0	1	0	0	0	1	3530	0	0	0	4	2	39.5714
776	32	2019-09-25	0		0	0	0	0	1	0	0	1	1	0	0	0	0	0	0	0	2	3230	0	0	0	1	1	39.5714
777	33	2019-09-25	0		0	0	0	1	0	1	0	0	0	0	0	0	0	0	0	0	2	3620	0	0	0	3	2	39.5714
778	30	2019-09-25	0		0	0	0	0	0	0	0	0	0	0	0	0	0	0	0	0	2	3020	0	0	0	2	1	39.5714
779	30	2019-09-26	0	2	1	1	0	0	1	0	0	1	0	0	0	0	0	0	0	0	1	4030	0	0	0	3	1	38.4286
780	36	2019-09-26	0	2	1	1	0	1	0	0	0	1	0	0	0	0	0	0	0	0	2	2870	0	0	0	4	3	36.8571
781	24	2019-09-26	0	1	1	0	0	0	0	0	0	0	0	1	0	0	0	0	0	0	2	2240	0	0	0	2	1	37.2857
782	26	2019-09-26	0	2	1	0	0	0	0	0	0	0	0	0	0	0	0	0	0	0	1	3370	0	0	0	1	1	39.1429
783	27	2019-09-26	0		0	0	0	0	0	0	0	0	0	0	0	0	0	0	0	0	2	3110	0	0	0	2	2	39.7143
784	30	2019-09-26	0		0	0	0	0	1	0	1	1	0	0	1	0	0	0	0	0	1	4100	0	0	0	2	1	39.7143
785	28	2019-09-26	0		0	0	0	0	0	0	0	0	0	0	0	0	0	0	0	0	1	3770	0	0	0	5	3	40
786	33	2019-09-26	0		0	0	0	0	1	0	0	0	1	1	0	0	0	0	0	0	2	3280	0	0	0	4	1	40
787	27	2019-09-26	0		0	0	0	0	0	0	0	0	0	0	0	0	0	0	0	0	1	3100	0	0	0	2	3	40
788	26	2019-09-26	0		0	0	0	0	0	0	0	0	0	0	0	0	0	0	0	1	1	3020	0	0	0	1	1	40.1429
789	29	2019-09-26	0		0	0	0	0	0	0	0	0	0	1	0	0	0	0	0	0	1	3360	0	0	0	3	2	40.2857
790	23	2019-09-26	0		0	0	0	0	0	0	0	0	0	0	0	0	0	0	0	0	2	4250	0	0	0	2	2	40.2857
791	27	2019-09-26	0		0	0	0	0	0	0	0	0	0	0	0	0	0	0	0	0	1	3580	0	0	0	1	1	40.4286
792	26	2019-09-26	0		0	0	0	0	0	0	0	0	0	0	0	0	0	0	0	0	1	3340	0	0	0	1	1	40.4286
793	35	2019-09-26	0		0	0	0	0	0	0	0	0	0	0	0	0	0	0	0	0	1	3180	0	0	0	1	1	40.5714
794	34	2019-09-26	0		0	0	0	0	0	0	0	0	0	0	0	0	0	0	0	0	1	3640	0	0	0	3	2	40
795	41	2019-09-26	0		0	0	0	1	1	0	0	1	0	1	0	0	0	0	0	0	1	2450	0	0	0	4	2	35.5714
796	28	2019-09-26	0		0	0	1	0	0	0	0	1	0	0	0	0	0	0	0	0	1	1980	1	1	0	2	1	34.7143
797	29	2019-09-26	0		0	0	0	0	0	0	0	0	0	1	1	0	0	0	0	0	1	3450	0	0	0	3	2	36.5714
798	37	2019-09-26	0		0	0	0	0	0	0	0	0	0	1	0	0	0	0	0	0	1	3210	0	0	0	3	2	36.8571
799	28	2019-09-26	0		0	0	0	0	0	0	0	1	0	0	0	0	1	0	0	0	2	2990	0	0	0	1	1	37.5714
800	30	2019-09-26	0		0	0	0	0	0	0	0	0	0	0	0	0	0	0	0	0	1	3120	0	0	0	3	2	37.7143
801	26	2019-09-26	0		0	0	1	0	1	0	0	1	0	0	0	0	0	0	0	0	1	3000	0	0	0	2	2	38.5714
802	28	2019-09-26	0		0	0	0	0	0	0	0	1	0	0	0	0	0	0	0	0	1	3250	0	0	0	1	1	38.7143
803	30	2019-09-26	0		0	0	0	0	0	0	0	0	0	0	0	0	0	0	0	0	2	3250	0	0	0	1	1	38.7143
804	31	2019-09-26	0		0	0	0	1	0	0	0	1	0	0	0	0	1	0	0	0	1	3140	0	0	0	2	2	38.7143
805	31	2019-09-26	0		0	0	0	0	0	0	0	1	1	0	0	0	0	0	0	0	1	3380	0	0	1	2	1	38.8571
806	32	2019-09-26	0		0	0	0	0	0	0	0	0	0	0	0	0	0	0	0	0	1	4320	0	0	0	2	2	38.8571
807	33	2019-09-26	0		0	0	0	1	0	0	0	1	0	0	0	0	1	0	0	0	2	2950	0	0	0	2	2	39
808	26	2019-09-26	0		0	0	0	0	0	0	0	0	0	0	0	0	0	0	0	0	1	3330	0	0	0	1	1	39
809	34	2019-09-26	0		0	0	0	0	0	1	0	0	0	1	0	0	0	0	0	0	1	3930	0	0	0	3	2	39.1429
810	32	2019-09-26	0		0	0	0	0	1	0	0	1	0	0	0	0	0	0	0	0	1	3970	0	0	0	1	1	39.1429
811	36	2019-09-26	0		0	0	0	1	0	0	0	1	0	0	1	0	0	0	0	0	1	3470	0	0	0	3	2	39.2857
812	36	2019-09-26	0		0	0	0	1	0	0	0	1	0	0	0	0	0	0	0	0	1	3520	0	0	0	3	2	39.5714
813	37	2019-09-26	0		0	0	0	1	0	0	0	1	0	0	0	0	0	0	0	0	1	3950	0	0	0	3	2	39.4286
814	24	2019-09-26	0		0	0	0	0	0	0	0	0	0	0	0	0	0	0	0	0	1	3050	0	0	0	1	1	39.5714
815	40	2019-09-27	0	2	1	0	0	0	0	0	0	1	0	0	0	0	0	0	1	0	1	2240	0	0	0	3	2	36.4286
816	30	2019-09-27	0		0	0	0	0	0	0	0	1	1	0	0	0	0	0	0	0	2	3380	0	0	0	2	1	39.7143
817	32	2019-09-27	0		0	0	0	1	0	0	0	1	0	0	0	0	0	0	0	0	1	3520	0	0	0	2	2	39.7143
818	33	2019-09-27	0		0	0	0	0	0	0	0	0	0	0	0	1	0	0	0	0	1	3050	0	0	0	1	1	39.8571
819	27	2019-09-27	0		0	0	0	0	0	0	0	0	0	0	0	0	0	0	0	0	1	3470	0	0	0	1	1	40.1429
820	27	2019-09-27	0		0	0	0	0	0	0	0	0	0	0	0	0	0	0	0	0	1	3860	0	0	0	1	1	40.5714
821	35	2019-09-27	0		0	0	0	0	0	0	0	0	0	0	0	0	0	0	0	0	2	3500	0	0	0	2	2	40.8571
822	27	2019-09-27	0		0	0	0	0	0	0	0	0	0	0	0	0	0	0	0	0	1	3810	0	0	0	1	1	40.1429
823	31	2019-09-27	0		0	0	0	1	0	0	0	1	1	1	0	0	0	0	0	0	2	3150	0	0	0	3	2	36.7143
824	19	2019-09-27	0		0	0	0	0	0	0	0	0	0	0	0	0	0	0	0	0	1	3070	0	0	0	1	1	37.5714
825	25	2019-09-27	0		0	0	0	0	0	0	0	0	0	0	0	0	0	0	0	0	2	2550	0	0	0	1	1	38.1429
826	29	2019-09-27	0		0	0	0	0	0	0	0	0	0	0	0	0	0	0	0	0	2	2370	0	0	0	1	1	37.2857
827	29	2019-09-27	0		0	0	0	0	1	0	0	1	0	0	0	0	0	0	0	0	1	4440	0	0	1	1	1	38.2857
828	30	2019-09-27	0		0	0	0	0	0	0	0	1	0	0	0	0	0	0	0	0	1	3270	0	0	0	1	1	38.4286
829	33	2019-09-27	0		0	0	0	0	0	0	0	0	0	1	0	0	0	0	0	0	1	3560	0	0	0	2	1	38.7143
830	30	2019-09-27	0		0	0	0	1	0	0	0	1	0	0	0	0	0	0	0	1	2	3960	0	0	0	2	2	38.8571
831	29	2019-09-27	0		0	0	0	0	0	0	0	1	0	1	0	0	0	0	0	0	1	3040	0	0	0	1	1	37.5714
832	33	2019-09-27	0		0	0	0	0	0	1	0	1	1	0	0	0	0	0	0	0	2	3340	0	0	1	2	1	39
833	37	2019-09-27	0		0	0	0	1	0	0	0	1	0	0	0	0	0	0	0	0	2	3420	0	0	0	5	3	39
834	33	2019-09-27	0		0	0	0	1	0	0	0	1	0	0	0	0	0	0	0	0	1	3120	0	0	0	3	2	39
835	32	2019-09-27	0		0	0	0	0	0	0	0	0	0	0	0	0	0	0	0	0	1	3500	0	0	0	3	2	39.1429
836	32	2019-09-27	0		0	0	0	1	0	0	0	1	0	0	0	0	0	0	0	0	2	3110	0	0	0	3	2	39.2857
837	32	2019-09-27	0		0	0	0	1	1	0	0	1	1	0	0	1	0	0	0	0	2	3600	0	0	0	4	2	39.2857
838	26	2019-09-27	0		0	0	0	0	0	0	0	0	0	0	0	0	0	0	0	0	1	3160	0	0	0	1	1	39.4286
839	27	2019-09-28	0		0	0	0	0	0	0	0	0	0	0	0	1	0	0	0	0	2	3050	0	0	0	1	1	39.5714
840	33	2019-09-28	0		0	0	0	0	0	0	0	0	0	0	0	0	0	0	0	0	2	2910	0	0	0	3	2	39.7143
841	23	2019-09-28	0		0	0	0	0	0	0	0	1	0	0	0	0	0	0	0	0	1	3730	0	0	0	1	1	39.7143
842	26	2019-09-28	0		0	0	0	0	0	0	0	0	0	0	0	0	0	0	0	0	1	3560	0	0	0	1	1	39.8571
843	34	2019-09-28	0		0	0	0	0	0	0	0	0	0	1	0	0	0	0	0	0	1	3920	0	0	0	4	2	39.8571
844	24	2019-09-28	0		0	0	0	0	0	0	0	0	0	0	0	0	1	0	0	0	2	2980	0	0	0	1	1	39.8571
845	29	2019-09-28	0		0	0	0	0	0	1	0	1	0	0	0	0	1	0	0	0	2	3670	0	0	0	6	2	40
846	29	2019-09-28	0		0	0	0	0	0	0	0	0	0	1	0	0	0	0	0	0	2	4850	0	0	0	3	2	40.1429
847	26	2019-09-28	0		0	0	0	0	0	0	0	1	0	0	0	0	0	0	0	0	1	3620	0	0	0	2	1	40.2857
848	30	2019-09-28	0		0	0	0	0	0	0	0	0	0	0	0	0	0	0	0	0	2	2880	0	0	0	1	1	40.2857
849	29	2019-09-28	0		0	0	0	0	0	0	0	1	0	0	0	0	1	0	0	0	2	3360	0	0	0	1	1	40.2857
850	25	2019-09-28	0		0	0	0	0	0	0	0	0	0	1	0	0	0	0	0	0	2	2860	0	0	0	1	1	38.8571
851	23	2019-09-28	0		0	0	0	0	0	0	0	0	0	0	0	0	0	0	0	0	2	3760	0	0	0	1	1	40.4286
852	29	2019-09-28	0		0	0	0	0	0	0	0	0	1	0	1	0	0	0	0	0	2	3000	0	0	0	3	2	39.8571
853	27	2019-09-28	0		0	0	0	0	0	0	0	1	0	0	0	0	0	0	0	0	1	3080	0	0	0	1	1	40.4286
854	23	2019-09-28	0		0	0	0	0	0	0	0	1	0	1	0	0	0	0	0	0	1	3600	0	0	1	4	3	43
855	36	2019-09-28	0		0	0	0	1	0	0	0	1	0	0	0	0	1	0	0	0	1	3000	0	0	0	4	2	35.1429
856	27	2019-09-28	0		0	0	0	0	0	0	0	1	0	0	0	1	0	0	0	0	2	3140	0	0	0	1	1	36.2857
857	25	2019-09-28	0		0	0	1	0	0	0	0	1	0	0	0	0	0	0	0	0	1	2670	0	0	0	1	1	37
858	37	2019-09-28	0		0	0	0	0	0	1	0	0	1	1	0	0	0	0	0	1	2	3030	0	0	0	4	3	37.7143
859	41	2019-09-28	0		0	0	0	0	0	0	0	1	0	0	0	0	1	0	0	0	1	3140	0	0	0	3	2	37.7143
860	27	2019-09-28	0		0	0	0	0	0	0	0	0	0	1	0	0	0	0	0	0	2	3310	0	0	0	3	2	37.7143
861	24	2019-09-28	0		0	0	0	0	0	0	0	0	0	1	0	0	0	0	0	0	1	2610	0	0	0	1	1	38
862	26	2019-09-28	0		0	0	0	1	0	0	0	1	0	0	0	0	0	0	0	0	1	3150	0	0	0	4	3	38.1429
863	30	2019-09-28	0		0	0	0	0	1	0	0	1	0	0	0	0	0	0	0	0	1	3830	0	0	0	2	1	38.7143
864	28	2019-09-28	0		0	0	0	0	0	0	0	0	0	0	0	0	0	0	0	0	1	3250	0	0	0	1	1	38.7143
865	28	2019-09-28	0		0	0	0	0	0	0	0	0	0	1	0	0	0	0	0	0	1	3060	0	0	0	1	1	38.8571
866	36	2019-09-28	0		0	0	0	1	0	0	0	1	0	0	0	0	0	0	0	0	2	3200	0	0	0	3	2	38.8571
867	33	2019-09-28	0		0	0	0	0	0	0	0	0	0	0	0	0	0	0	0	0	2	2900	0	0	0	2	1	38.8571
868	32	2019-09-28	0		0	0	0	0	1	0	0	1	0	0	0	0	0	0	0	0	2	3330	0	0	0	3	1	39
869	31	2019-09-28	0		0	0	0	0	0	0	0	1	0	0	0	0	0	0	0	0	2	4210	0	0	0	1	1	39
870	27	2019-09-28	0		0	0	0	0	0	0	0	0	0	1	0	0	0	0	0	0	1	2850	0	0	0	1	1	39.1429
871	22	2019-09-28	0		0	0	0	0	0	0	0	0	0	0	0	0	0	0	0	0	1	2830	0	0	0	1	1	39.1429
872	27	2019-09-28	0		0	0	0	1	1	0	0	1	0	0	0	0	0	0	0	0	1	4520	0	0	1	3	2	39.2857
873	28	2019-09-28	0		0	0	0	0	0	0	0	0	0	0	0	0	0	0	0	0	2	3220	0	0	0	3	2	39.2857
874	38	2019-09-29	0		0	0	0	1	0	0	0	1	1	0	0	0	0	0	0	0	1	3190	0	0	0	2	2	39
875	22	2019-09-29	0		0	0	0	0	0	0	0	0	0	0	0	0	1	0	0	0	1	3800	0	0	0	1	1	39.2857
876	31	2019-09-29	0		0	0	0	0	0	0	0	1	0	0	0	0	0	0	0	0	1	3410	0	0	0	3	1	39.4286
877	23	2019-09-29	0		0	0	0	0	0	0	0	1	0	0	0	1	1	0	0	0	1	3750	0	0	0	1	1	39.4286
878	28	2019-09-29	0		0	0	0	0	0	0	0	0	0	0	0	0	1	0	0	0	1	2980	0	0	0	1	1	39.7143
879	29	2019-09-29	0		0	0	0	0	0	0	0	0	0	0	0	0	0	0	0	0	2	3600	0	0	0	1	1	39.8571
880	25	2019-09-29	0		0	0	0	0	0	0	0	0	0	0	0	0	1	0	0	0	1	3400	0	0	0	1	1	39.8571
881	32	2019-09-29	0		0	0	0	0	0	0	0	1	0	0	0	0	1	0	0	0	1	3800	0	0	0	1	1	39.8571
882	27	2019-09-29	0		0	0	0	0	0	0	1	1	0	0	0	0	0	0	0	0	2	3090	0	0	0	1	1	40
883	30	2019-09-29	0		0	0	0	0	0	0	0	0	1	0	0	0	0	0	0	0	1	3520	0	0	0	2	1	40
884	21	2019-09-29	0		0	0	0	0	0	0	0	1	0	0	0	0	0	0	0	0	2	2970	0	0	0	1	1	40.5714
885	24	2019-09-29	0		0	0	0	0	0	0	0	0	0	0	0	0	0	0	0	0	1	4000	0	0	0	1	1	41
886	32	2019-09-29	0		0	0	1	1	0	0	0	1	1	0	0	0	0	0	0	0	1	2730	0	0	0	4	2	35
887	30	2019-09-29	0		0	0	0	0	0	0	0	1	0	0	0	0	0	0	0	0	1	3550	0	0	0	1	1	35.7143
888	34	2019-09-29	0		0	0	0	1	0	0	0	1	0	0	0	0	0	0	0	0	2	3650	0	0	1	2	2	37.1429
889	32	2019-09-29	0		0	0	0	0	0	0	1	1	0	0	1	0	0	0	0	0	1	3460	0	0	0	1	1	37.4286
890	27	2019-09-29	0		0	0	0	0	0	0	0	0	0	0	0	0	0	0	0	1	1	3350	0	0	0	1	1	38.2857
891	32	2019-09-29	0		0	0	0	0	0	0	1	0	0	1	1	0	0	0	0	0	2	3280	0	0	0	4	2	38.7143
892	24	2019-09-29	0		0	0	0	1	0	0	0	1	0	0	0	0	0	0	0	0	1	3220	0	0	0	2	2	39
893	29	2019-09-29	0		0	0	0	1	0	0	0	1	0	0	0	0	0	0	0	1	1	3550	0	0	0	3	2	39
894	24	2019-09-29	0		0	0	0	1	0	0	0	1	0	0	0	0	0	0	0	0	2	2700	0	0	0	2	2	39
895	31	2019-09-29	0		0	0	0	1	0	0	0	1	0	0	0	0	0	0	0	0	1	3080	0	0	0	2	2	38.7143
896	32	2019-09-29	0		0	0	0	0	0	0	0	1	0	0	0	0	0	0	0	0	2	3260	0	0	1	3	1	39
897	30	2019-09-29	0		0	0	0	0	0	0	0	0	0	1	0	0	0	0	0	0	2	3320	0	0	0	4	2	39.1429
898	30	2019-09-29	0		0	0	0	0	1	0	0	0	1	1	0	0	0	0	0	0	1	2840	0	0	0	2	1	39.1429
899	33	2019-09-30	0	5	1	0	1	0	1	0	0	1	0	0	0	0	0	0	0	0	1	2410	0	0	0	2	1	34.8571
900	35	2019-09-30	0	3	1	0	0	1	0	1	0	1	0	0	0	0	0	0	0	0	1	3210	0	0	0	4	2	37.8571
901	31	2019-09-30	0		0	0	0	1	0	0	0	1	0	0	0	0	0	0	0	0	1	3670	0	0	0	2	2	39.1429
902	23	2019-09-30	0		0	1	0	0	0	0	0	1	0	0	0	0	1	0	0	0	1	3120	0	0	0	1	1	39.2857
903	31	2019-09-30	0		0	0	0	1	0	0	0	1	0	0	0	0	0	0	0	0	2	3340	0	0	0	3	2	39.2857
904	31	2019-09-30	0		0	0	0	0	0	0	0	1	0	0	0	0	0	0	0	0	2	3630	0	0	0	1	1	39.7143
905	28	2019-09-30	0		0	0	0	1	0	0	0	1	0	1	0	0	1	0	0	0	1	4220	0	0	0	4	2	39.8571
906	30	2019-09-30	0		0	0	0	0	0	0	0	0	0	0	0	0	1	0	0	0	1	4100	0	0	0	4	2	40
907	30	2019-09-30	0		0	0	0	0	0	0	0	0	0	0	0	1	0	0	0	0	1	3600	0	0	0	1	1	40.2857
908	30	2019-09-30	0		0	0	0	0	0	0	0	0	0	0	0	0	0	0	0	1	1	3130	0	0	0	1	1	40.2857
909	32	2019-09-30	0		0	0	0	0	0	0	0	1	0	0	0	0	0	0	0	0	1	3430	0	0	0	1	1	40.8571
910	24	2019-09-30	0		0	0	0	0	0	0	0	0	0	1	0	0	0	0	0	0	2	2700	0	0	0	1	1	39.2857
911	28	2019-09-30	0		0	1	0	0	0	1	0	1	0	0	0	0	0	0	0	0	2	3920	0	0	0	1	1	40
912	31	2019-09-30	0		0	0	0	0	0	0	0	0	0	0	0	0	0	0	0	0	2	3700	0	0	0	2	2	40
913	31	2019-09-30	0		0	0	0	0	0	0	0	0	0	0	0	0	0	0	0	0	2	4340	0	0	0	3	2	41.2857
914	37	2019-09-30	0		0	0	1	0	1	1	0	1	0	0	0	0	1	0	0	0	1	2410	0	0	0	1	1	35.8571
915	25	2019-09-30	0		0	0	0	0	0	0	0	0	0	1	0	0	0	0	0	0	1	3420	0	0	0	2	2	36.4286
916	32	2019-09-30	0		0	0	1	1	0	0	0	1	1	0	0	0	0	0	0	0	2	2620	0	0	0	3	2	36.8571
917	32	2019-09-30	0		0	1	0	0	0	0	0	0	0	0	0	0	0	0	0	0	2	3340	0	0	0	2	2	37.5714
918	27	2019-09-30	0		0	0	0	0	0	0	0	0	0	0	0	0	0	0	0	0	1	3650	0	0	0	1	1	38
919	37	2019-09-30	0		0	0	0	0	0	0	0	0	0	0	0	0	0	0	0	0	1	2910	0	0	0	3	2	38.1429
920	34	2019-09-30	0		0	0	0	0	0	0	0	0	0	0	0	0	0	0	0	0	1	3610	0	0	0	4	2	38.2857
921	32	2019-09-30	0		0	0	0	1	0	0	0	1	0	0	0	0	1	0	0	0	1	2260	0	1	0	2	2	38.2857
922	38	2019-09-30	0		0	0	0	0	0	0	0	1	0	1	0	0	0	0	0	0	1	3040	0	0	0	2	1	38.7143
923	31	2019-09-30	0		0	0	0	0	0	0	0	0	0	0	0	0	0	0	0	0	1	3530	0	0	0	2	2	38.8571
924	33	2019-09-30	0		0	0	0	1	0	0	0	1	0	0	0	0	0	0	0	0	1	3830	0	0	0	3	2	38.8571
925	28	2019-09-30	0		0	0	0	0	0	0	0	0	0	0	0	0	0	0	0	0	2	3520	0	0	0	1	1	39
926	37	2019-09-30	0		0	0	0	1	0	0	0	1	0	0	0	0	0	0	0	0	2	3330	0	0	0	4	2	39
927	34	2019-09-30	0		0	0	0	1	0	0	0	1	0	0	0	0	0	0	0	0	1	3690	0	0	0	3	2	39
928	29	2019-09-30	0		0	0	0	0	1	0	0	1	0	0	0	0	0	0	0	0	2	2980	0	0	1	1	1	39
929	36	2019-09-30	0		0	0	0	0	0	0	0	0	0	1	0	0	0	0	0	0	2	3750	0	0	0	4	4	39
930	22	2019-10-01	0		0	0	0	0	0	0	0	0	0	1	1	0	0	0	0	0	1	3200	0	0	0	1	1	39
931	27	2019-10-01	0		0	0	0	0	0	0	0	1	1	0	0	0	0	0	0	0	1	3880	0	0	0	1	1	39
932	30	2019-10-01	0		0	0	0	1	0	0	0	1	0	0	0	0	0	0	0	0	2	3240	0	0	0	2	2	39
933	28	2019-10-01	0		0	0	0	0	0	0	0	0	1	0	0	0	0	0	0	0	1	3190	0	0	0	1	1	39.1429
934	22	2019-10-01	0		0	0	0	0	0	0	0	0	0	0	0	0	1	0	0	0	1	2950	0	0	0	1	1	39.4286
935	36	2019-10-01	0		0	0	0	1	0	0	0	1	1	0	0	0	0	0	0	0	2	3630	0	0	0	2	2	39.5714
936	34	2019-10-01	0		0	0	0	0	0	0	0	0	1	0	0	0	0	0	0	0	1	3160	0	0	0	1	1	38.8571
937	28	2019-10-01	0		0	0	0	0	0	0	0	1	1	0	0	0	0	0	0	0	2	3460	0	0	0	1	1	39.8571
938	35	2019-10-01	0		0	0	0	0	1	0	0	1	0	0	0	0	0	0	0	0	2	3380	0	0	0	2	1	39.8571
939	32	2019-10-01	0		0	0	0	0	0	0	0	0	0	0	0	0	0	0	0	0	1	3600	0	0	0	1	1	38.7143
940	25	2019-10-01	0		0	0	0	0	0	0	0	0	0	0	0	0	0	0	0	0	1	3370	0	0	0	3	2	40.1429
941	31	2019-10-01	0		0	0	0	0	0	0	0	1	0	0	0	0	0	0	0	0	1	3930	0	0	0	1	1	40.2857
942	20	2019-10-01	0		0	0	0	0	0	0	0	0	0	0	0	0	0	0	0	0	1	3340	0	0	0	1	1	40.4286
943	29	2019-10-01	0		0	0	0	0	0	0	0	0	0	0	0	0	0	0	0	0	2	3300	0	0	0	1	1	40.5714
944	37	2019-10-01	0		0	0	0	1	0	0	0	1	0	0	0	0	0	0	0	0	1	3100	0	0	0	3	2	39
945	30	2019-10-01	0		0	0	0	0	0	0	0	0	0	1	0	0	0	0	0	0	1	2670	0	0	0	1	1	35.5714
946	24	2019-10-01	0		0	0	0	0	0	0	0	0	0	1	0	0	0	0	0	0	2	2430	0	0	0	1	1	35.5714
947	29	2019-10-01	0		0	1	0	0	0	0	0	1	0	0	0	0	0	0	0	0	1	4360	0	0	0	2	2	37.2857
948	26	2019-10-01	0		0	0	0	0	0	0	0	0	1	1	0	0	0	0	0	0	1	2860	0	0	0	1	1	37.5714
949	30	2019-10-01	0		0	0	0	0	0	0	0	0	0	0	0	0	1	0	0	0	1	2780	0	0	0	2	1	37.8571
950	30	2019-10-01	0		0	0	0	0	0	0	0	0	0	0	0	0	0	0	0	1	1	3300	0	0	0	2	2	38.2857
951	21	2019-10-01	0		0	0	0	0	0	0	0	1	0	1	0	0	0	0	0	0	1	2510	0	0	1	2	1	38.4286
952	30	2019-10-01	0		0	0	0	0	0	0	0	0	0	1	0	0	0	0	0	0	2	2800	0	0	0	1	1	38.5714
953	34	2019-10-01	0		0	0	0	0	0	0	0	0	0	0	0	0	0	0	0	0	1	2800	0	0	0	2	2	38.5714
954	31	2019-10-01	0		0	0	0	0	0	0	0	1	0	0	0	0	1	0	0	0	1	3180	0	0	1	3	2	38.5714
955	25	2019-10-01	0		0	0	0	0	0	0	0	0	0	0	0	0	0	0	0	0	1	2820	0	0	0	1	1	38.7143
956	36	2019-10-01	0		0	0	0	0	0	0	0	0	0	0	0	0	0	0	0	0	1	3260	0	0	0	4	2	38.8571
957	30	2019-10-01	0		0	0	0	1	0	0	0	1	0	0	0	0	0	0	0	0	2	3110	0	0	0	3	3	38.8571
958	41	2019-10-02	0	2	1	1	0	0	0	0	0	1	1	0	0	0	0	0	0	0	2	4200	0	0	0	3	2	41.5714
959	31	2019-10-02	0	4	1	0	0	0	0	0	0	0	0	0	0	0	0	0	0	0	1	3630	0	0	0	3	2	38.2857
960	27	2019-10-02	0		0	1	0	1	0	0	0	1	0	0	0	0	0	0	0	0	2	3880	0	0	0	2	2	38.8571
961	30	2019-10-02	0		0	0	0	1	0	0	0	1	0	0	0	0	0	0	0	0	1	4250	0	0	0	3	2	38.8571
962	28	2019-10-02	0		0	0	0	1	0	0	0	1	0	0	0	0	0	0	0	0	1	3230	0	0	0	3	2	39
963	29	2019-10-02	0		0	0	0	0	0	0	0	0	1	1	1	0	0	0	0	0	2	3200	0	0	0	3	1	39.2857
964	33	2019-10-02	0		0	0	0	0	0	0	0	1	0	1	0	0	0	0	0	0	1	3020	0	0	0	2	1	39.4286
965	27	2019-10-02	0		0	0	0	0	0	0	0	0	0	1	0	0	0	0	0	0	2	3130	0	0	0	3	1	39.4286
966	34	2019-10-02	0		0	0	0	0	0	0	0	0	0	0	0	0	1	0	0	0	2	3490	0	0	0	4	2	39.5714
967	42	2019-10-02	0		0	0	0	0	0	0	0	1	0	0	0	0	1	0	0	0	2	2700	0	0	0	3	2	39.5714
968	24	2019-10-02	0		0	0	0	0	0	0	0	0	0	0	0	0	0	0	0	0	2	3410	0	0	0	1	1	38.8571
969	25	2019-10-02	0		0	0	0	0	0	0	0	0	0	0	0	0	0	0	0	0	2	4000	0	0	0	2	1	39.8571
970	31	2019-10-02	0		0	0	0	0	0	0	0	1	0	0	0	0	0	0	0	0	1	3220	0	0	0	1	1	40
971	29	2019-10-02	0		0	0	0	0	0	0	0	1	0	0	0	0	0	0	0	0	1	3860	0	0	0	2	1	40.1429
972	33	2019-10-02	0		0	0	0	0	0	0	0	0	1	1	0	0	0	0	0	0	1	2900	0	0	0	1	1	40.5714
973	30	2019-10-02	0		0	0	0	0	1	0	0	0	0	0	0	0	0	0	0	0	2	3400	0	0	0	1	1	40.5714
974	26	2019-10-02	0		0	0	0	0	0	0	0	0	0	0	0	0	0	0	0	0	2	2650	0	0	0	1	1	41
975	30	2019-10-02	0		0	1	0	0	0	0	1	0	0	0	1	0	1	0	0	0	2	3470	0	0	0	1	1	39.7143
976	30	2019-10-02	0		0	0	1	0	1	0	0	1	1	1	0	0	0	0	0	0	2	2550	0	0	0	1	1	36.5714
977	34	2019-10-02	0		0	0	0	1	0	0	0	1	0	0	0	1	0	0	0	0	2	2600	0	0	1	3	2	36.8571
978	31	2019-10-02	0		0	0	0	0	0	1	0	0	0	0	0	0	1	0	0	0	1	2440	0	0	0	1	1	36.8571
979	28	2019-10-02	0		0	0	0	0	0	0	0	0	0	1	0	0	0	0	0	0	1	2920	0	0	0	4	2	37.5714
980	34	2019-10-02	0		0	0	0	0	0	0	0	0	0	1	0	0	0	0	0	0	2	2720	0	0	0	2	2	38.4286
981	31	2019-10-02	0		0	0	0	1	0	0	0	1	0	0	0	0	0	0	0	0	1	3330	0	0	0	3	2	38.4286
982	36	2019-10-02	0		0	0	1	0	1	0	0	1	0	0	0	0	0	0	0	0	2	3560	0	0	0	3	1	38.5714
983	31	2019-10-02	0		0	0	0	0	0	0	0	0	1	0	0	0	0	0	0	0	1	3100	0	0	0	3	1	38.6
984	31	2019-10-02	0		0	0	0	1	0	0	0	1	0	0	0	0	0	0	0	0	2	2670	0	0	0	3	2	38.7143
985	31	2019-10-03	0		0	0	0	1	0	0	0	1	1	0	0	0	0	0	0	0	1	3510	0	0	0	2	2	38.8571
986	26	2019-10-03	0		0	0	0	0	0	0	0	1	0	0	0	0	0	0	0	0	1	3980	0	0	0	2	1	38.8571
987	29	2019-10-03	0		0	0	0	0	0	0	0	0	0	0	0	0	0	0	0	0	1	3530	0	0	0	2	1	39
988	33	2019-10-03	0		0	0	0	0	0	0	1	0	0	0	0	0	1	0	0	0	2	2540	0	0	0	1	1	39.1429
989	28	2019-10-03	0		0	0	0	0	0	0	0	1	0	1	0	0	0	0	0	0	1	3710	0	0	0	1	1	39.2857
990	27	2019-10-03	0		0	0	0	0	0	0	0	0	0	1	0	0	0	0	0	0	1	3620	0	0	0	1	1	39.4286
991	39	2019-10-03	0		0	0	0	1	0	0	0	1	1	0	0	0	0	0	0	0	2	3600	0	0	0	3	2	39.4286
992	36	2019-10-03	0		0	0	0	0	0	0	0	1	0	0	0	0	0	0	0	0	1	4560	0	0	0	6	2	39.2857
993	23	2019-10-03	0		0	0	0	0	0	0	0	0	0	0	0	0	0	0	0	0	1	3070	0	0	0	3	2	39.5714
994	32	2019-10-03	0		0	0	0	0	1	0	0	1	0	0	0	0	0	0	0	0	2	3360	0	0	0	1	1	39.5714
995	32	2019-10-03	0		0	0	0	1	0	0	0	1	0	0	0	0	0	0	0	0	2	4000	0	0	0	2	2	38.8571
996	26	2019-10-03	0		0	0	0	0	0	0	0	1	0	0	0	0	1	0	0	0	1	3130	0	0	0	2	1	40.2857
997	25	2019-10-03	0		0	0	0	0	1	0	0	1	0	0	0	0	0	0	0	0	2	3860	0	0	0	3	1	40.2857
998	27	2019-10-03	0		0	0	0	0	0	0	0	0	0	0	0	0	0	0	0	0	2	3730	0	0	0	1	1	40.4286
999	35	2019-10-03	0		0	1	0	0	0	0	0	0	0	0	0	0	0	0	0	0	1	4370	0	0	0	4	3	40.5714
1000	28	2019-10-03	0		0	0	0	0	0	0	0	1	0	0	1	0	0	0	0	0	1	3130	0	0	0	2	1	40.7143
1001	34	2019-10-03	0		0	0	0	0	0	0	0	0	0	0	0	0	0	0	0	0	2	3860	0	0	0	3	2	40.7143
1002	28	2019-10-03	0		0	0	0	0	0	0	0	0	0	0	0	0	0	0	0	0	1	3120	0	0	0	1	1	40.7143
1003	31	2019-10-03	0		0	0	0	0	0	0	0	0	0	1	0	0	0	0	0	0	2	3200	0	0	0	2	2	38
1004	39	2019-10-03	0		0	0	0	0	0	0	1	1	0	0	0	0	0	0	0	0	1	3330	0	0	0	5	2	41
1005	31	2019-10-03	0		0	0	0	0	0	0	0	0	0	0	0	0	1	0	0	0	2	2800	0	0	0	4	2	35.4286
1006	33	2019-10-03	0		0	0	0	0	0	0	1	0	0	0	0	0	0	0	0	0	1	3030	0	0	0	1	1	35.5714
1007	34	2019-10-03	0		0	0	1	0	1	0	0	0	0	1	1	0	0	0	0	0	1	1920	0	0	0	4	1	32.5714
1008	38	2019-10-03	0		0	0	0	1	0	0	0	1	0	0	0	0	0	0	0	0	2	2110	0	0	0	3	2	35
1009	29	2019-10-03	0		0	0	0	0	0	0	0	1	0	1	0	0	0	0	0	0	2	3100	0	0	1	2	2	37.1429
1010	28	2019-10-03	0		0	0	0	0	0	0	0	0	0	1	0	0	0	0	0	0	1	3430	0	0	0	1	1	38.1429
1011	26	2019-10-03	0		0	0	0	0	0	0	0	0	0	1	0	0	0	0	0	0	1	3330	0	0	0	1	1	38.2857
1012	34	2019-10-03	0		0	0	0	0	0	0	1	0	0	0	0	0	0	0	0	0	2	3060	0	0	0	1	1	38.2857
1013	28	2019-10-03	0		0	0	0	0	0	0	0	1	0	0	0	0	1	0	0	0	1	3410	0	0	0	1	1	38.2857
1014	31	2019-10-03	0		0	0	0	1	0	0	0	1	1	0	0	0	0	0	0	0	2	3360	0	0	0	2	2	38.4286
1015	26	2019-10-03	0		0	0	0	0	0	0	0	0	0	1	0	0	0	0	0	0	2	3560	0	0	0	1	1	38.5714
1016	38	2019-10-03	0		0	0	0	1	0	0	0	1	0	0	0	0	0	0	0	0	1	3420	0	0	0	4	2	38.5714
1017	38	2019-10-04	0		0	0	0	0	0	0	0	1	0	0	0	0	0	0	0	0	2	3200	0	0	0	4	2	38.7143
1018	17	2019-10-04	0		0	1	0	0	0	0	0	0	0	0	0	0	0	0	0	0	1	3220	0	0	0	1	1	38.8571
1019	37	2019-10-04	0		0	0	0	0	0	0	0	0	0	1	0	0	1	0	0	0	1	3650	0	0	0	7	1	39
1020	26	2019-10-04	0		0	0	0	0	0	0	0	0	0	1	0	0	0	0	0	0	1	3000	0	0	0	2	1	39.1429
1021	31	2019-10-04	0		0	0	0	1	0	0	0	1	0	0	0	0	0	0	0	0	2	3290	0	0	0	2	2	39.1429
1022	31	2019-10-04	0		0	0	0	1	0	0	0	1	0	0	0	0	0	0	0	0	1	3820	0	0	0	2	2	39.1429
1023	25	2019-10-04	0		0	1	0	0	0	0	0	1	1	0	0	0	0	0	0	0	2	4330	0	0	0	1	1	39.2857
1024	27	2019-10-04	0		0	0	0	0	0	0	0	0	0	0	0	0	0	0	0	0	2	3450	0	0	0	1	1	39.2857
1025	27	2019-10-04	0		0	0	0	0	0	0	0	0	0	0	0	0	0	0	0	0	1	3480	0	0	0	2	1	39.5714
1026	30	2019-10-04	0		0	0	0	0	0	0	0	1	1	0	0	0	1	0	0	0	1	3560	0	0	0	1	1	39.5714
1027	40	2019-10-04	0		0	0	0	0	1	0	0	1	0	0	0	0	0	0	0	0	2	3640	0	0	0	1	1	39.7143
1028	30	2019-10-04	0		0	0	0	0	0	0	0	0	0	1	0	0	0	0	0	0	2	3820	0	0	0	1	1	39.8571
1029	29	2019-10-04	0		0	0	0	0	0	0	0	1	1	0	0	0	0	0	0	0	1	4100	0	0	0	1	1	39.8571
1030	26	2019-10-04	0		0	1	0	1	0	0	0	1	0	0	0	0	1	0	0	0	1	3120	0	0	0	2	2	40.1429
1031	23	2019-10-04	0		0	0	0	0	0	0	0	0	0	0	0	0	0	0	0	0	1	3410	0	0	0	1	1	40.2857
1032	30	2019-10-04	0		0	0	0	0	0	0	0	0	0	0	0	0	0	0	0	0	1	3510	0	0	0	1	1	40.2857
1033	27	2019-10-04	0		0	0	0	0	0	0	0	0	0	0	0	0	0	0	0	0	1	3160	0	0	0	2	2	40.5
1034	27	2019-10-04	0		0	0	0	0	0	0	0	0	0	0	0	0	0	0	0	0	1	3450	0	0	0	2	1	40.1429
1035	26	2019-10-04	0		0	0	0	0	0	0	0	0	0	1	1	0	0	0	0	0	2	2470	0	0	0	1	1	34.8571
1036	25	2019-10-04	0		0	0	0	0	0	0	0	1	0	0	0	1	1	0	0	0	2	3130	0	1	0	1	1	35.1429
1037	32	2019-10-04	0		0	0	0	1	0	0	0	1	0	0	0	0	0	0	0	0	2	3300	0	0	0	2	2	35.5714
1038	26	2019-10-04	0		0	0	0	0	0	0	0	1	0	0	0	0	0	0	0	0	2	3280	0	0	0	1	1	36.5714
1039	32	2019-10-04	0		0	0	1	0	1	0	0	1	0	0	0	0	0	0	0	0	1	2360	0	0	0	1	1	36.7143
1040	33	2019-10-04	0		0	0	0	1	0	0	0	1	0	1	0	0	0	0	0	0	1	3500	0	0	1	5	2	37.4286
1041	34	2019-10-04	0		0	0	0	0	0	0	0	0	1	1	0	0	0	0	0	0	2	2850	0	0	0	1	1	37.4286
1042	34	2019-10-04	0		0	0	0	0	0	0	0	0	0	0	0	0	0	0	0	0	1	3250	0	0	0	3	2	38
1043	32	2019-10-04	0		0	0	0	0	0	0	0	1	0	0	0	0	0	0	0	0	2	3570	0	0	1	1	1	38.2857
1044	37	2019-10-05	0	5	1	0	0	0	0	0	0	1	0	0	0	0	0	0	0	0	1	2300	0	0	0	3	2	35.7143
1045	30	2019-10-05	0		0	0	0	0	0	0	0	0	0	0	0	0	0	0	0	0	2	2960	0	0	0	1	1	38.5714
1046	30	2019-10-05	0		0	0	0	1	0	0	0	1	0	0	0	0	0	0	0	0	1	3900	0	0	0	3	3	38.5714
1047	24	2019-10-05	0		0	0	0	0	0	0	0	1	0	0	0	0	0	0	0	0	2	3060	0	0	0	3	1	38.5714
1048	32	2019-10-05	0		0	0	0	0	0	0	0	0	0	0	0	0	0	0	0	0	2	3490	0	0	0	3	2	38.7143
1049	29	2019-10-05	0		0	0	0	1	0	0	0	1	0	0	0	0	0	0	0	0	1	3440	0	0	0	2	2	38.7143
1050	34	2019-10-05	0		0	0	0	1	0	0	0	1	0	0	0	0	0	0	0	0	2	3170	0	0	0	3	2	39
1051	25	2019-10-05	0		0	0	0	0	0	0	0	0	0	0	0	0	0	0	0	0	1	3780	0	0	0	1	1	39.1429
1052	23	2019-10-05	0		0	0	0	0	0	0	0	0	0	0	0	0	0	0	0	0	2	3120	0	0	0	4	1	39.1429
1053	21	2019-10-05	0		0	0	0	0	0	0	0	1	0	0	0	0	0	0	0	0	1	3770	0	0	1	4	1	39.1429
1054	27	2019-10-05	0		0	0	0	0	0	0	0	0	0	1	0	0	0	0	0	1	2	3660	0	0	0	2	2	39.2857
1055	30	2019-10-05	0		0	0	0	0	0	0	0	0	0	0	0	0	0	0	0	0	1	3460	0	0	0	3	2	39.4286
1056	34	2019-10-05	0		0	0	0	1	0	0	0	1	0	0	0	0	0	0	0	0	1	4050	0	0	0	2	2	39.4286
1057	27	2019-10-05	0		0	0	0	0	0	0	0	0	0	0	0	0	0	0	0	0	2	3650	0	0	0	1	1	39.4286
1058	29	2019-10-05	0		0	0	0	0	0	0	0	1	0	0	0	0	0	0	0	0	2	3000	0	0	0	1	1	39.5714
1059	33	2019-10-05	0		0	0	0	0	0	0	0	0	1	0	0	0	0	0	0	0	1	3200	0	0	0	3	2	39.8571
1060	37	2019-10-05	0		0	0	0	0	0	0	0	0	1	0	0	0	0	0	0	0	1	3070	0	0	0	1	1	40
1061	27	2019-10-05	0		0	0	0	0	0	0	0	1	1	0	0	0	0	0	0	0	1	4160	0	0	0	1	1	40.2857
1062	29	2019-10-05	0		0	0	0	0	0	0	0	0	0	0	0	0	0	0	0	0	2	3620	0	0	0	1	1	40.4286
1063	23	2019-10-05	0		0	0	0	0	0	0	0	0	1	0	0	0	0	0	0	0	2	3190	0	0	0	1	1	40.1429
1064	31	2019-10-05	0		0	0	0	0	0	0	0	0	0	0	0	0	0	0	0	0	1	3430	0	0	0	4	2	40.4286
1065	30	2019-10-05	0		0	0	0	0	0	0	0	1	0	0	0	0	0	0	0	0	2	1510	0	1	1	4	1	34.4286
1066	32	2019-10-05	0		0	0	0	0	0	1	0	0	0	0	0	0	0	0	0	0	2	2600	0	0	0	2	2	36.5714
1067	32	2019-10-05	0		0	1	1	0	1	0	0	1	0	1	1	0	0	0	0	0	1	3360	0	0	0	1	1	37
1068	35	2019-10-05	0		0	0	0	1	0	0	0	1	1	1	0	0	0	0	0	0	2	2750	0	0	0	4	2	37.2857
1069	26	2019-10-05	0		0	0	0	0	0	0	0	0	0	0	0	1	0	0	0	0	2	2150	0	0	0	2	2	37.5714
1070	33	2019-10-05	0		0	0	0	1	0	0	0	1	0	0	0	0	0	0	0	1	2	3340	0	0	0	3	2	37.7143
1071	32	2019-10-05	0		0	0	0	0	0	0	0	0	0	1	0	0	0	0	0	0	1	2800	0	0	0	2	2	37.4286
1072	29	2019-10-06	0		0	0	0	0	0	0	1	0	1	1	0	0	0	0	0	0	1	3140	0	0	0	1	1	38.4286
1073	28	2019-10-06	0		0	0	0	0	0	0	0	0	0	0	0	0	0	0	0	0	1	3040	0	0	0	1	1	38.8571
1074	29	2019-10-06	0		0	0	0	0	0	0	0	1	1	0	1	0	0	0	0	0	2	2600	0	0	0	1	1	38.8571
1075	43	2019-10-06	0		0	0	0	0	0	0	0	0	1	0	0	0	1	0	0	0	1	3440	0	0	0	3	2	39.1429
1076	24	2019-10-06	0		0	0	0	0	0	0	0	0	0	0	0	0	0	0	0	0	1	3760	0	0	0	1	1	39.4286
1077	27	2019-10-06	0		0	0	0	0	0	0	0	1	0	0	0	0	0	0	0	0	2	3150	0	0	0	3	1	39.7143
1078	31	2019-10-06	0		0	0	0	0	0	0	0	0	0	1	0	0	0	0	0	0	1	3750	0	0	0	3	1	39.8571
1079	30	2019-10-06	0		0	0	0	0	0	0	0	1	1	0	0	0	0	0	0	0	1	3830	0	0	0	1	1	40
1080	21	2019-10-06	0		0	0	0	0	0	0	0	0	0	0	1	0	0	0	0	0	2	3170	0	0	0	3	2	40.1429
1081	29	2019-10-06	0		0	0	0	0	0	0	0	0	0	0	0	0	0	0	0	0	2	3720	0	0	0	2	1	40.2857
1082	25	2019-10-06	0		0	0	0	0	0	1	0	0	0	1	0	0	0	1	0	0	1	3530	0	0	0	2	1	40.4286
1083	33	2019-10-06	0		0	0	0	0	0	0	0	0	0	0	0	0	0	0	0	0	1	4020	0	0	0	2	2	40.4286
1084	29	2019-10-06	0		0	0	0	0	0	0	0	1	0	0	0	0	0	0	0	0	2	4040	0	0	0	4	1	40.4286
1085	20	2019-10-06	0		0	0	0	0	0	0	0	0	0	0	0	0	0	0	0	0	2	3380	0	0	0	3	1	40.4286
1086	31	2019-10-06	0		0	0	0	0	0	0	0	0	0	0	0	0	0	0	0	0	1	4050	0	0	0	3	1	41.1429
1087	35	2019-10-06	0		0	0	0	0	0	0	0	0	0	0	0	0	0	0	0	0	1	2970	0	0	0	4	2	41.2857
1088	30	2019-10-06	0		0	0	0	0	0	0	0	0	0	0	0	0	0	0	0	0	2	3560	0	0	0	3	2	40
1089	35	2019-10-06	0		0	0	0	0	0	0	0	0	0	0	0	0	1	0	0	0	2	3500	0	0	0	4	2	39
1090	35	2019-10-06	0		0	0	0	1	0	0	0	1	1	0	0	0	0	0	0	0	2	3750	0	0	0	2	2	39.7143
1091	35	2019-10-06	0		0	0	0	0	0	0	0	0	0	0	0	0	0	0	0	0	1	2750	0	0	0	1	1	37.4286
1092	37	2019-10-06	0		0	0	0	1	0	0	0	1	0	0	0	0	1	0	0	0	2	2340	0	0	0	2	2	37.1429
1093	31	2019-10-07	0		0	0	0	0	0	0	0	0	0	1	0	0	0	0	0	0	2	3450	0	0	0	2	2	38.1429
1094	26	2019-10-07	0		0	0	0	0	0	0	0	0	0	0	0	0	0	0	0	0	1	3610	0	0	0	3	2	38.2857
1095	26	2019-10-07	0		0	0	0	0	0	0	0	0	0	0	0	0	0	0	0	0	1	3450	0	0	0	1	1	38.4286
1096	20	2019-10-07	0		0	0	0	0	0	0	0	1	1	0	0	0	0	0	0	0	2	3830	0	0	1	2	1	38.7143
1097	32	2019-10-07	0		0	0	0	0	0	0	0	1	0	0	0	0	1	0	0	0	2	3520	0	0	1	4	2	38.8571
1098	41	2019-10-07	0		0	0	0	0	0	0	0	0	0	0	0	0	1	0	0	0	1	3440	0	0	0	4	2	38.8571
1099	28	2019-10-07	0		0	0	0	0	0	0	0	0	0	1	0	0	0	0	0	0	1	3770	0	0	0	2	1	39
1100	31	2019-10-07	0		0	0	0	0	0	0	0	0	0	0	0	0	0	0	0	0	1	2920	0	0	0	2	1	39
1101	32	2019-10-07	0		0	0	0	1	0	0	0	1	0	0	0	0	0	0	0	0	1	3800	0	0	0	2	2	39.2857
1102	37	2019-10-07	0		0	0	0	1	0	0	0	1	0	0	0	0	0	0	0	0	1	4760	0	0	0	4	2	39.2857
1103	37	2019-10-07	0		0	0	0	0	0	0	0	0	0	0	0	0	0	0	0	0	1	2960	0	0	0	5	3	39.7143
1104	31	2019-10-07	0		0	0	0	0	0	0	0	0	0	1	0	0	0	0	0	0	1	3000	0	0	0	1	1	38.2857
1105	29	2019-10-07	0		0	0	0	0	0	0	1	1	0	0	0	0	1	0	0	0	2	4020	0	0	0	1	1	40
1106	28	2019-10-07	0		0	0	0	0	0	0	0	0	0	0	0	0	1	0	0	0	2	3160	0	0	0	1	1	40.1429
1107	31	2019-10-07	0		0	0	0	0	0	0	0	0	1	0	0	0	0	0	0	0	1	3200	0	0	0	1	1	40.2857
1108	30	2019-10-07	0		0	0	0	0	0	0	0	0	0	1	0	0	0	0	0	0	1	3680	0	0	0	1	1	40.2857
1109	26	2019-10-07	0		0	0	0	0	0	0	0	0	0	1	0	0	0	0	0	0	2	3430	0	0	0	1	1	40.5714
1110	30	2019-10-07	0		0	0	0	0	0	0	0	0	0	0	0	0	0	0	0	0	1	3390	0	0	0	4	2	40.8571
1111	37	2019-10-07	0		0	0	0	0	0	0	0	1	0	0	0	0	0	0	0	0	2	4030	0	0	0	7	2	40.8571
1112	28	2019-10-07	0		0	0	1	0	0	0	0	1	0	0	0	0	0	0	0	0	1	2570	0	0	0	1	1	34.8571
1113	30	2019-10-07	0		0	0	0	0	0	0	0	0	0	1	0	0	0	0	0	0	2	2700	0	0	0	1	1	36
1114	32	2019-10-07	0		0	0	0	1	0	0	0	1	0	0	0	0	0	0	0	0	1	3030	0	0	0	4	2	36.1429
1115	31	2019-10-07	0		0	0	0	0	0	0	0	0	0	0	0	0	0	0	0	0	2	2700	0	0	0	2	2	36
1116	27	2019-10-07	0		0	0	0	0	0	0	0	0	0	1	0	0	0	0	0	0	1	2960	0	0	0	4	4	37
1117	31	2019-10-07	0		0	0	0	0	0	1	0	1	0	0	0	0	0	0	0	0	1	2700	0	0	0	3	1	37.2857
1118	32	2019-10-07	0		0	0	0	0	0	0	0	0	0	1	0	0	0	0	0	0	1	3400	0	0	0	2	1	37.8571
1119	31	2019-10-08	0	5	1	1	0	0	0	0	0	1	0	0	0	0	0	0	0	0	1	3230	0	0	0	1	1	40.1429
1120	30	2019-10-08	0		0	0	0	0	0	0	0	1	1	0	0	0	0	0	0	0	1	3480	0	0	1	6	2	38
1121	33	2019-10-08	0		0	0	0	0	0	0	0	1	0	1	0	0	0	0	0	0	1	3260	0	0	0	4	2	38
1122	34	2019-10-08	0		0	0	0	0	0	0	0	0	0	0	0	0	0	0	0	0	2	3110	0	0	0	4	2	38.7143
1123	30	2019-10-08	0		0	0	0	1	0	0	0	1	0	0	0	0	0	0	0	0	2	2810	0	0	0	2	2	38.7143
1124	25	2019-10-08	0		0	0	0	1	0	0	0	1	0	0	0	0	0	0	0	0	1	4110	0	0	0	2	2	38.7143
1125	31	2019-10-08	0		0	0	0	1	0	0	1	1	0	0	0	0	0	1	0	0	1	3120	0	0	0	3	2	38.8571
1126	35	2019-10-08	0		0	0	0	1	0	0	0	1	0	0	0	0	0	0	0	0	2	2940	0	0	0	4	3	38.8571
1127	35	2019-10-08	0		0	0	0	1	0	0	0	1	0	0	0	0	0	0	0	0	2	3820	0	0	0	2	2	39
1128	32	2019-10-08	0		0	0	0	0	0	0	0	0	0	0	0	0	0	0	0	0	2	3310	0	0	0	1	1	39
1129	33	2019-10-08	0		0	0	0	1	0	0	0	1	0	0	0	0	1	0	0	0	1	3220	0	0	0	3	2	39
1130	29	2019-10-08	0		0	0	0	0	0	0	0	0	0	0	0	0	1	0	0	0	1	3150	0	0	0	1	1	39.1429
1131	33	2019-10-08	0		0	0	0	0	0	0	0	1	0	0	0	0	0	0	0	0	1	3670	0	0	0	3	2	39.1429
1132	33	2019-10-08	0		0	0	0	1	0	0	0	1	1	0	0	0	0	0	0	0	1	3060	0	0	0	2	2	39.1429
1133	25	2019-10-08	0		0	0	0	0	0	0	0	1	0	0	0	0	0	0	0	0	1	3580	0	0	0	1	1	39.1429
1134	29	2019-10-08	0		0	0	0	0	0	0	0	1	0	0	0	0	0	0	0	0	1	3650	0	0	0	1	1	39.2857
1135	34	2019-10-08	0		0	0	0	0	0	0	0	0	1	0	1	0	0	0	0	0	1	3100	0	0	0	3	2	39.2857
1136	29	2019-10-08	0		0	0	0	0	0	0	0	1	0	0	0	0	0	0	0	0	2	3700	0	0	1	3	1	39.4286
1137	25	2019-10-08	0		0	0	0	0	0	0	0	0	0	1	0	0	0	0	0	0	1	3310	0	0	0	1	1	39.7143
1138	24	2019-10-08	0		0	0	0	0	0	0	0	1	0	0	0	0	1	0	0	0	1	3380	0	0	0	1	1	39.7143
1139	24	2019-10-08	0		0	0	0	0	0	0	0	1	0	1	0	0	0	0	0	0	1	3100	0	0	0	1	1	39.8571
1140	32	2019-10-08	0		0	0	0	0	0	0	0	0	0	1	0	0	0	0	0	0	2	3210	0	0	0	5	2	40
1141	30	2019-10-08	0		0	0	0	1	0	0	0	1	0	0	0	0	1	0	0	0	2	2760	0	0	0	2	2	35.5714
1142	28	2019-10-08	0		0	0	0	0	0	0	0	1	1	0	0	0	0	0	0	0	1	4040	0	0	0	2	2	40
1143	32	2019-10-08	0		0	0	0	0	0	0	0	0	0	0	0	0	1	0	0	0	1	3090	0	0	0	1	1	40.1429
1144	29	2019-10-08	0		0	0	0	0	0	0	0	0	0	0	0	0	0	0	0	0	2	3250	0	0	0	1	1	40.4286
1145	28	2019-10-08	0		0	0	0	0	0	0	0	0	0	0	0	0	0	0	0	0	1	3820	0	0	0	1	1	40.7143
1146	39	2019-10-08	0		0	0	0	1	0	0	0	1	1	0	0	0	0	0	0	0	2	3410	0	0	0	3	2	39
1147	25	2019-10-08	0		0	0	0	0	0	0	0	0	0	0	0	0	0	0	0	0	2	2630	0	0	0	1	1	41
1148	29	2019-10-08	0		0	0	0	0	0	0	0	1	0	0	0	0	0	0	0	0	2	3320	0	0	0	4	3	40.1429
1149	27	2019-10-08	0		0	0	0	0	0	0	0	0	1	0	1	0	0	0	0	0	1	1960	0	0	0	2	1	33.5714
1150	34	2019-10-08	0		0	0	0	0	0	0	0	1	0	0	0	0	1	0	0	0	2	3000	0	0	1	2	2	37
1151	27	2019-10-08	0		0	0	0	1	0	0	0	1	0	0	0	0	0	0	0	0	1	2580	0	0	0	3	2	37
1152	30	2019-10-09	0		0	0	0	1	0	0	0	1	0	1	0	0	0	0	0	0	2	2950	0	0	0	2	2	38.4286
1153	30	2019-10-09	0		0	0	0	0	0	0	0	0	0	1	0	0	0	0	0	0	2	3120	0	0	0	1	1	38.2857
1154	32	2019-10-09	0		0	0	0	0	0	0	0	0	0	0	0	0	0	0	0	0	1	3120	0	0	0	2	1	38.2857
1155	29	2019-10-09	0		0	0	0	0	0	0	1	1	0	0	0	0	1	0	0	0	1	3150	0	0	0	1	1	38.2857
1156	32	2019-10-09	0		0	0	0	1	0	0	0	1	1	0	0	0	0	0	0	0	1	3770	0	0	1	4	2	38.4286
1157	30	2019-10-09	0		0	0	0	0	1	0	0	0	0	0	1	0	0	0	0	0	1	3130	0	0	0	1	1	38.5714
1158	38	2019-10-09	0		0	0	0	0	0	0	0	0	0	0	0	0	0	0	0	0	1	3710	0	0	0	3	3	38.7143
1159	31	2019-10-09	0		0	0	0	0	1	0	0	1	0	0	0	0	0	0	0	0	2	3770	0	0	0	3	1	38.7143
1160	37	2019-10-09	0		0	0	0	0	0	0	0	0	0	0	0	0	0	0	0	0	1	3510	0	0	0	2	2	38.7143
1161	34	2019-10-09	0		0	0	0	1	0	0	0	1	0	0	0	0	1	0	0	0	2	3620	0	0	1	2	2	38.7143
1162	36	2019-10-09	0		0	0	0	1	0	0	0	1	0	0	0	0	1	0	0	0	2	3600	0	0	0	3	2	38.8571
1163	34	2019-10-09	0		0	0	1	0	0	0	0	1	0	0	0	0	0	0	0	1	1	2780	0	0	1	3	2	36.5714
1164	29	2019-10-09	0		0	0	0	0	0	0	0	0	0	0	0	0	0	0	0	0	2	3100	0	0	0	1	1	38.8571
1165	31	2019-10-09	0		0	0	0	1	0	0	0	1	0	0	0	0	0	0	0	0	2	3950	0	0	0	4	2	38.8571
1166	26	2019-10-09	0		0	0	0	0	0	0	0	1	0	0	0	0	0	0	0	0	1	3550	0	0	1	2	1	39
1167	26	2019-10-09	0		0	1	0	1	0	0	0	1	0	0	0	0	0	0	0	0	2	3560	0	0	0	2	2	39
1168	31	2019-10-09	0		0	1	0	0	1	0	0	1	0	0	0	0	0	0	0	0	1	3750	0	0	0	1	1	39
1169	30	2019-10-09	0		0	0	0	0	0	0	0	1	0	1	0	0	1	0	0	0	2	3000	0	0	0	1	1	39.1429
1170	27	2019-10-09	0		0	0	1	0	0	0	0	0	0	0	0	0	1	0	0	0	1	3310	0	0	0	1	1	39.2857
1171	32	2019-10-09	0		0	0	0	0	0	0	0	0	0	0	0	0	1	0	0	0	2	2780	0	0	0	2	1	39.7143
1172	26	2019-10-09	0		0	0	0	0	0	0	0	1	0	0	0	0	0	0	0	0	1	3680	0	0	0	2	1	40.2857
1173	26	2019-10-09	0		0	0	0	0	0	0	0	0	0	1	0	0	0	0	0	0	2	3430	0	0	0	1	1	38.8571
1174	35	2019-10-09	0		0	0	0	0	0	0	0	0	0	1	0	0	0	0	0	0	2	3820	0	0	0	6	2	40.5714
1175	30	2019-10-09	0		0	0	0	0	0	0	0	0	0	0	0	0	0	0	0	0	1	4060	0	0	0	2	1	40.5714
1176	34	2019-10-09	0		0	0	0	0	0	0	0	0	0	0	1	0	0	0	0	0	2	3480	0	0	0	2	2	41.1429
1177	30	2019-10-09	0		0	0	0	0	0	0	0	1	1	1	0	0	0	0	0	0	2	4290	0	0	0	1	1	39.2857
1178	26	2019-10-09	0		0	0	0	0	0	0	0	0	0	0	0	0	0	0	0	0	2	3830	0	0	0	1	1	39.8571
1179	30	2019-10-09	0		0	0	1	0	0	0	0	1	0	0	0	0	0	0	0	0	1	2450	0	0	1	3	2	34.5714
1180	34	2019-10-09	0		0	0	0	0	0	1	0	0	0	0	0	0	0	0	0	0	1	3200	0	0	0	3	2	36.1429
1181	37	2019-10-09	0		0	0	1	0	1	0	0	1	0	0	0	0	0	0	0	0	1	2300	0	0	1	2	1	36
1182	41	2019-10-09	0		0	1	0	1	0	0	1	1	0	1	0	0	0	0	0	0	1	3150	0	0	0	4	2	36.2857
1183	31	2019-10-09	0		0	0	0	0	0	0	0	0	0	0	0	0	0	0	0	0	1	2810	0	0	0	3	2	37.2857
1184	35	2019-10-10	0		0	0	0	0	0	0	0	1	0	0	0	0	1	0	0	0	2	2650	0	0	0	2	1	37.8571
1185	30	2019-10-10	0		0	0	0	0	0	0	0	1	0	0	0	0	0	0	0	0	1	3340	0	0	0	2	1	38.2857
1186	29	2019-10-10	0		0	0	0	0	0	0	0	0	0	0	0	0	0	0	0	0	1	3100	0	0	0	3	2	38.5714
1187	31	2019-10-10	0		0	0	0	1	0	0	0	1	0	0	0	0	0	0	0	0	2	3880	0	0	0	4	2	38.8571
1188	31	2019-10-10	0		0	0	0	1	0	0	0	1	0	0	0	0	0	0	0	0	2	3840	0	0	0	3	2	38.8571
1189	36	2019-10-10	0		0	0	0	1	0	0	0	1	1	0	0	0	0	0	0	0	2	3510	0	0	0	2	2	38.8571
1190	31	2019-10-10	0		0	0	0	0	0	0	0	0	0	0	0	0	0	0	0	0	1	3070	0	0	0	4	2	39.1429
1191	27	2019-10-10	0		0	0	0	0	0	0	0	1	0	0	0	0	1	0	0	0	1	3750	0	0	0	2	1	39.1429
1192	36	2019-10-10	0		0	0	0	1	0	0	0	1	1	0	1	0	1	0	0	0	2	3140	0	0	0	4	2	39.1429
1193	26	2019-10-10	0		0	0	0	1	0	0	0	1	0	0	0	0	0	0	0	0	1	3620	0	0	0	2	2	39.2857
1194	29	2019-10-10	0		0	0	0	0	0	0	0	0	0	0	0	0	0	0	0	0	1	3800	0	0	0	2	2	39.2857
1195	38	2019-10-10	0		0	0	0	1	0	0	1	1	1	0	0	0	0	0	0	0	2	3840	0	0	0	3	3	39.4286
1196	40	2019-10-10	0		0	0	0	1	0	1	0	1	0	0	0	0	1	0	0	0	2	2790	0	0	0	3	2	38.4286
1197	34	2019-10-10	0		0	0	0	0	0	0	0	0	1	0	0	0	0	0	0	0	2	3330	0	0	0	4	2	39.4286
1198	28	2019-10-10	0		0	0	0	0	0	0	0	1	0	0	0	0	1	0	0	0	2	2750	0	0	0	1	1	39.5714
1199	30	2019-10-10	0		0	0	0	0	0	0	0	0	0	0	0	0	0	0	0	0	2	3430	0	0	0	3	2	39.7143
1200	30	2019-10-10	0		0	0	0	0	0	0	0	0	0	0	0	0	0	0	0	0	2	3120	0	0	0	3	2	38.7143
1201	39	2019-10-10	0		0	0	0	0	0	0	0	0	0	0	0	0	0	0	0	0	2	3340	0	0	0	6	2	39.8571
1202	33	2019-10-10	0		0	0	0	0	0	0	0	0	0	0	0	0	0	0	0	0	2	3030	0	0	0	3	1	39.8571
1203	28	2019-10-10	0		0	0	0	0	0	0	0	0	1	0	0	0	0	0	0	0	1	3220	0	0	0	1	1	39.8571
1204	33	2019-10-10	0		0	0	0	0	0	0	0	0	0	0	0	0	0	0	0	0	2	3440	0	0	0	2	1	39.8571
1205	33	2019-10-10	0		0	0	0	0	0	0	0	1	0	0	0	0	0	0	0	0	2	3130	0	0	1	2	1	39.8571
1206	33	2019-10-10	0		0	0	0	0	0	0	0	0	0	0	0	0	0	0	0	0	2	3110	0	0	0	1	1	39.8571
1207	29	2019-10-10	0		0	0	0	0	0	0	0	1	0	0	0	0	0	0	0	0	1	3580	0	0	0	1	1	40.4286
1208	33	2019-10-10	0		0	0	0	0	0	0	0	0	0	0	0	0	0	0	0	0	2	2820	0	0	0	1	1	40.4286
1209	30	2019-10-10	0		0	0	0	1	0	0	0	1	0	0	0	0	0	0	0	0	2	3310	0	0	0	2	2	39
1210	27	2019-10-10	0		0	0	0	0	0	0	0	0	0	0	0	0	0	0	0	0	2	3870	0	0	0	1	1	40.5714
1211	31	2019-10-10	0		0	0	0	0	0	0	0	1	0	0	0	0	0	0	0	0	2	3230	0	0	0	1	1	40.8571
1212	29	2019-10-10	0		0	0	0	0	0	0	0	1	0	0	0	0	0	0	0	0	2	3210	0	0	0	1	1	39.5714
1213	28	2019-10-10	0		0	0	0	1	0	0	0	1	0	0	0	0	0	0	0	0	2	3490	0	0	0	2	2	39
1214	33	2019-10-10	0		0	0	0	0	0	0	0	1	0	0	0	0	0	0	0	0	2	3240	0	0	0	1	1	41
1215	32	2019-10-10	0		0	0	0	0	0	0	0	0	0	0	0	0	0	0	0	0	2	2500	0	0	0	1	1	35
1216	29	2019-10-10	0		0	0	0	0	0	0	0	0	0	1	0	0	0	0	0	0	2	2300	0	0	0	1	1	35.7143
1217	29	2019-10-10	0		0	0	0	0	0	0	0	0	0	1	1	0	0	0	0	0	1	2850	0	0	0	2	1	35.8571
1218	26	2019-10-10	0		0	0	0	0	0	0	0	1	0	0	0	0	0	0	1	1	2	3030	0	0	0	1	1	37.5714
1219	33	2019-10-10	0		0	0	0	0	0	0	0	1	1	0	0	1	0	0	0	0	2	2660	0	0	0	3	2	37.5714
1220	36	2019-10-11	0	5	1	0	0	1	0	0	0	1	0	0	0	1	0	0	0	0	2	1580	0	1	0	8	2	34.5714
1221	28	2019-10-11	0		0	0	0	0	0	1	0	0	0	0	0	0	0	0	0	0	2	2660	0	0	0	1	1	38.2857
1222	32	2019-10-11	0		0	0	0	1	0	0	0	1	0	0	0	0	0	0	0	0	2	3130	0	0	0	3	2	38.4286
1223	38	2019-10-11	0		0	0	0	1	0	0	0	1	0	1	0	0	0	0	0	0	2	3660	0	0	0	3	2	38.5714
1224	33	2019-10-11	0		0	0	0	0	0	0	0	0	0	1	0	0	0	0	0	0	2	3370	0	0	0	1	1	38.7143
1225	31	2019-10-11	0		0	0	0	0	0	0	0	0	0	0	0	0	0	0	0	0	2	3240	0	0	0	6	2	39
1226	31	2019-10-11	0		0	0	0	1	0	0	0	1	0	0	0	0	0	0	0	0	1	3550	0	0	0	2	2	39.1429
1227	26	2019-10-11	0		0	0	0	0	0	0	0	0	0	0	0	0	1	0	1	0	1	3080	0	0	0	1	1	39.2857
1228	33	2019-10-11	0		0	0	0	0	0	0	0	0	0	1	0	0	0	0	0	0	1	3060	0	0	0	1	1	39.2857
1229	37	2019-10-11	0		0	0	0	1	0	1	1	1	0	0	0	0	0	0	0	0	1	3250	0	0	0	3	2	38.2857
1230	33	2019-10-11	0		0	0	0	0	0	0	0	0	0	1	0	0	0	0	0	0	1	3810	0	0	0	2	2	39.4286
1231	35	2019-10-11	0		0	0	0	1	0	0	0	1	1	0	0	0	0	0	0	0	2	3800	0	0	0	5	2	39.4286
1232	34	2019-10-11	0		0	0	0	1	0	0	0	1	0	0	0	0	0	0	0	0	2	3300	0	0	0	3	2	39.4286
1233	31	2019-10-11	0		0	0	0	0	0	0	0	1	1	0	0	0	0	0	0	0	1	3900	0	0	0	3	1	39.8571
1234	28	2019-10-11	0		0	0	0	0	1	0	0	1	0	0	0	0	0	0	0	0	2	3830	0	0	0	1	1	40.2857
1235	30	2019-10-11	0		0	0	0	0	0	0	0	0	0	0	0	0	0	0	0	0	2	3320	0	0	0	2	1	40.4286
1236	28	2019-10-11	0		0	0	0	0	0	0	0	0	0	0	0	0	0	0	0	0	2	3260	0	0	0	2	1	40.4286
1237	31	2019-10-11	0		0	0	0	0	0	0	0	1	0	0	1	0	0	0	0	0	1	4120	0	0	0	2	1	40.4286
1238	32	2019-10-11	0		0	0	0	0	1	0	0	1	0	1	0	0	0	0	0	0	1	3100	0	0	0	1	1	38.7143
1239	29	2019-10-11	0		0	0	0	0	0	0	0	0	1	0	1	0	1	0	0	0	2	2880	0	0	0	1	1	37
1240	30	2019-10-11	0		0	0	1	1	0	0	0	1	0	0	0	0	0	0	0	0	2	2730	0	0	0	3	2	37.1429
1241	34	2019-10-11	0		0	0	0	0	0	0	0	1	1	0	0	0	0	0	0	0	2	3250	0	0	0	1	1	37.4286
1242	31	2019-10-12	0		0	0	0	0	0	0	0	0	1	0	1	0	0	0	0	0	2	3460	0	0	0	1	1	38
1243	29	2019-10-12	0		0	0	0	1	0	0	0	1	0	0	0	0	0	0	0	0	2	3040	0	0	0	7	3	38.5714
1244	26	2019-10-12	0		0	0	0	0	0	0	0	1	0	0	0	0	0	0	0	0	2	2850	0	0	0	1	1	38.5714
1245	40	2019-10-12	0		0	0	0	0	0	0	0	1	0	0	0	0	1	0	0	0	1	2920	0	0	0	3	2	38.7143
1246	22	2019-10-12	0		0	0	0	0	0	0	0	1	0	0	0	0	0	0	0	0	2	3010	0	0	1	1	1	38.8571
1247	43	2019-10-12	0		0	0	0	0	1	0	0	1	0	0	0	0	1	0	0	0	2	2970	1	0	0	2	1	38.8571
1248	37	2019-10-12	0		0	0	0	0	0	1	0	0	1	0	0	0	0	0	0	0	2	4140	0	0	0	3	3	38.8571
1249	25	2019-10-12	0		0	0	0	0	0	0	0	1	0	1	0	0	0	0	0	0	1	3900	0	0	0	1	1	38.8571
1250	30	2019-10-12	0		0	0	0	1	0	0	0	1	0	0	0	0	0	0	0	0	2	3370	0	0	0	3	2	39
1251	41	2019-10-12	0		0	0	0	0	1	0	0	0	0	0	0	0	1	0	0	0	2	3250	0	0	0	2	1	38.7143
1252	31	2019-10-12	0		0	0	0	1	0	0	0	1	1	0	0	0	0	0	0	0	2	3390	0	0	0	3	2	39.1429
1253	28	2019-10-12	0		0	0	0	1	0	0	0	1	0	0	0	0	0	0	0	0	1	3550	0	0	0	2	2	39.2857
1254	22	2019-10-12	0		0	0	0	0	0	0	0	1	0	1	0	0	0	0	0	0	2	4210	0	0	0	1	1	39.4286
1255	33	2019-10-12	0		0	0	0	0	0	0	0	1	0	0	0	0	0	0	0	0	2	3000	0	0	0	1	1	39.4286
1256	27	2019-10-12	0		0	0	0	0	0	0	0	0	1	1	0	0	0	0	0	0	2	3750	0	0	0	3	1	39.5714
1257	26	2019-10-12	0		0	0	0	0	0	0	0	0	0	1	0	0	0	0	0	0	1	3230	0	0	0	3	1	39.5714
1258	31	2019-10-12	0		0	0	0	1	0	0	0	1	0	0	0	0	0	0	0	0	2	3070	0	0	0	3	2	38.8571
1259	26	2019-10-12	0		0	0	0	0	0	0	0	0	0	0	0	0	0	0	0	0	1	3400	0	0	0	2	1	39.8571
1260	42	2019-10-12	0		0	0	0	0	0	0	0	0	1	1	0	0	0	0	0	0	2	2860	0	0	0	5	3	39
1261	28	2019-10-12	0		0	0	0	0	0	0	0	0	0	0	0	0	1	0	0	0	1	3620	0	0	0	2	2	40.1429
1262	31	2019-10-12	0		0	0	0	0	0	0	0	0	0	0	0	0	0	0	0	0	1	4040	0	0	0	2	2	40.2857
1263	32	2019-10-12	0		0	0	0	0	0	0	1	1	0	0	0	0	1	0	0	0	2	2980	0	0	0	2	1	40.4286
1264	28	2019-10-12	0		0	0	0	0	0	0	0	0	0	0	0	0	0	0	0	0	1	3710	0	0	0	3	2	40
1265	28	2019-10-12	0		0	0	0	0	0	0	0	1	0	0	0	0	0	0	0	0	1	4010	0	0	0	5	4	40.1429
1266	31	2019-10-12	0		0	0	0	0	0	0	1	0	0	0	0	0	0	0	0	0	2	3330	0	0	0	2	1	41
1267	28	2019-10-12	0		0	0	1	0	1	0	0	1	0	0	0	0	0	0	0	0	1	2270	0	0	0	1	1	36
1268	35	2019-10-12	0		0	0	0	0	0	0	0	1	0	0	0	0	1	0	0	0	1	2600	0	0	0	1	1	36.2857
1269	26	2019-10-12	0		0	0	0	0	0	0	0	0	0	0	0	0	0	0	0	0	1	3170	0	0	0	1	1	36.8571
1270	30	2019-10-13	0		0	0	0	1	0	0	0	1	0	0	0	0	0	0	0	0	2	2830	0	0	0	7	4	36.4286
1271	27	2019-10-13	0		0	0	0	0	0	0	0	0	0	0	0	0	0	0	0	0	1	3870	0	0	0	1	1	37.8571
1272	36	2019-10-13	0		0	0	0	0	0	0	0	0	0	0	0	0	0	0	0	0	1	3630	0	0	0	4	2	38.1429
1273	29	2019-10-13	0		0	0	0	1	0	0	0	1	0	0	1	0	0	0	0	0	2	3060	0	0	0	3	2	38.4286
1274	27	2019-10-13	0		0	0	0	0	0	0	0	0	0	0	0	0	0	0	0	0	1	3000	0	0	0	1	1	38.4286
1275	39	2019-10-13	0		0	0	0	1	0	0	1	0	0	0	0	0	1	0	0	0	1	2740	0	0	0	5	2	38.5714
1276	32	2019-10-13	0		0	0	0	1	0	0	0	1	0	0	0	0	1	0	0	0	1	3300	0	0	0	2	2	38.5714
1277	30	2019-10-13	0		0	0	0	0	1	0	0	0	0	0	0	0	0	0	0	0	1	3010	0	0	0	2	2	38.5714
1278	33	2019-10-13	0		0	0	0	0	0	0	0	1	0	0	0	0	0	0	0	0	2	4330	0	0	0	1	1	38.8571
1279	34	2019-10-13	0		0	0	0	1	0	0	0	1	0	0	0	0	0	0	0	0	2	3060	0	0	0	5	2	38.8571
1280	32	2019-10-13	0		0	0	0	1	0	0	0	1	0	0	0	0	1	0	0	0	1	3570	0	0	0	2	2	38.8571
1281	30	2019-10-13	0		0	0	0	1	0	0	0	1	0	0	0	0	0	0	0	0	2	2920	0	0	0	3	2	38.8571
1282	25	2019-10-13	0		0	0	0	0	0	0	0	1	0	0	0	0	0	0	0	0	2	3250	0	0	0	1	1	38.8571
1283	37	2019-10-13	0		0	0	0	1	0	1	0	0	0	0	0	0	0	0	0	0	1	3850	0	0	0	4	2	39
1284	32	2019-10-13	0		0	0	0	1	0	0	0	1	0	0	0	0	0	0	0	0	1	4120	0	0	0	4	2	39
1285	29	2019-10-13	0		0	0	0	0	0	0	0	1	0	0	0	0	1	0	0	0	2	2950	0	0	0	4	2	37
1286	31	2019-10-13	0		0	0	0	1	0	0	1	1	0	0	0	0	0	0	0	0	2	3420	0	0	0	3	2	39.1429
1287	33	2019-10-13	0		0	0	0	1	0	0	0	1	0	0	0	0	0	0	0	0	2	3600	0	0	0	5	2	39.2857
1288	25	2019-10-13	0		0	0	0	0	0	0	0	1	0	1	0	0	0	0	0	0	1	3740	0	0	0	1	1	39.2857
1289	30	2019-10-13	0		0	0	0	0	0	0	0	0	0	0	0	0	0	0	0	0	2	3780	0	0	0	3	2	39.5714
1290	27	2019-10-13	0		0	0	0	0	0	0	0	0	0	0	0	0	0	0	0	0	2	3300	0	0	0	3	2	39.8571
1291	27	2019-10-13	0		0	0	0	0	0	0	0	0	0	0	0	0	0	0	0	0	2	3950	0	0	0	2	1	39.8571
1292	27	2019-10-13	0		0	0	0	0	0	0	0	1	0	0	0	0	0	0	0	0	1	3530	0	0	0	1	1	40.1429
1293	26	2019-10-13	0		0	0	0	0	0	0	0	0	0	1	0	0	0	0	0	0	1	3370	0	0	0	1	1	40.2857
1294	30	2019-10-13	0		0	0	0	0	0	0	0	0	0	1	0	0	0	0	0	0	2	3350	0	0	0	1	1	40.4286
1295	30	2019-10-13	0		0	0	0	0	0	0	0	0	0	0	0	0	0	0	0	0	1	2940	0	0	0	4	2	40.4286
1296	23	2019-10-13	0		0	0	0	0	0	0	0	0	0	0	0	0	0	0	0	0	2	2910	0	0	0	1	1	40.4286
1297	28	2019-10-13	0		0	0	0	0	0	0	0	1	0	0	0	0	0	0	0	0	1	3620	0	0	0	1	1	41
1298	25	2019-10-13	0		0	0	0	0	0	0	0	1	0	0	0	0	1	0	0	0	1	3680	0	0	0	1	1	40.2857
1299	26	2019-10-13	0		0	0	0	0	0	0	0	0	0	1	0	0	0	0	0	0	1	2380	0	0	0	1	1	33.1429
1300	26	2019-10-13	0		0	0	1	0	0	0	0	1	0	0	0	0	0	0	0	0	1	2570	0	0	0	2	2	36.4286
1301	37	2019-10-13	0		0	0	0	1	1	0	0	1	0	0	0	0	0	0	0	0	2	3390	0	0	0	6	2	37
1302	28	2019-10-14	0		0	0	0	0	0	0	0	0	0	1	0	0	0	0	0	0	1	3450	0	0	0	2	1	38.5714
1303	30	2019-10-14	0		0	0	0	1	0	0	0	1	0	0	0	0	1	0	0	0	1	2680	0	0	0	2	2	38
1304	32	2019-10-14	0		0	0	0	0	0	0	0	0	0	0	1	0	0	0	0	0	1	3170	0	0	0	2	2	39.7143
1305	34	2019-10-14	0		0	0	0	1	0	0	0	1	0	0	0	0	0	0	0	0	1	2980	0	0	0	2	2	38.4286
1306	29	2019-10-14	0		0	0	0	0	0	0	0	1	1	0	0	0	1	0	0	0	2	3150	0	0	0	2	1	38.4286
1307	30	2019-10-14	0		0	0	0	1	0	0	0	1	0	1	0	0	0	0	0	0	1	3870	0	0	0	2	2	38.5714
1308	30	2019-10-14	0		0	0	0	0	0	0	0	0	0	0	1	0	0	0	0	0	1	3380	0	0	0	1	1	38.7143
1309	31	2019-10-14	0		0	0	0	0	0	0	0	0	0	0	0	0	0	0	0	0	2	3550	0	0	0	1	1	40.1429
1310	45	2019-10-14	0		0	0	0	0	0	1	0	1	0	0	0	0	0	0	0	0	2	3560	0	0	0	8	1	39.1429
1311	28	2019-10-14	0		0	0	0	0	0	1	1	0	0	0	0	0	0	0	0	0	2	3230	0	0	0	1	1	39.2857
1312	26	2019-10-14	0		0	0	0	0	0	0	0	1	0	0	0	0	0	0	0	0	1	3260	0	0	0	1	1	39.4286
1313	32	2019-10-14	0		0	0	0	0	0	0	0	1	0	0	1	0	1	0	0	0	1	3390	0	0	0	1	1	39.7143
1314	35	2019-10-14	0		0	0	0	0	0	0	0	0	1	0	0	1	0	0	0	0	2	3130	0	0	0	2	2	39.8571
1315	28	2019-10-14	0		0	1	0	0	0	0	0	1	0	0	0	0	0	0	0	0	1	4150	0	0	0	1	1	39.8571
1316	25	2019-10-14	0		0	0	0	0	0	0	0	1	0	0	0	0	1	0	0	0	1	3160	0	0	0	1	1	40
1317	29	2019-10-14	0		0	0	0	0	0	0	0	1	1	0	0	0	0	0	0	0	2	3460	0	0	0	6	2	40
1318	28	2019-10-14	0		0	0	0	0	0	0	0	1	0	0	0	0	0	0	0	0	1	3700	0	0	0	1	1	40.1429
1319	27	2019-10-14	0		0	0	0	0	0	0	0	0	0	0	0	0	0	0	0	0	2	3150	0	0	0	1	1	40.1429
1320	34	2019-10-14	0		0	0	0	0	0	0	0	0	1	0	0	0	1	0	0	0	2	2830	0	0	0	2	1	39.4286
1321	21	2019-10-14	0		0	1	0	0	0	0	0	0	1	0	0	0	0	0	0	0	2	3220	0	0	0	1	1	35.4286
1322	32	2019-10-14	0		0	0	0	1	0	0	0	1	0	0	1	0	1	0	0	0	1	2330	0	0	0	2	2	35.8571
1323	26	2019-10-15	0	2	1	1	0	1	0	0	0	0	0	0	0	0	0	0	0	0	1	4070	0	0	0	3	2	36.8571
1324	27	2019-10-15	0		0	0	0	0	0	0	0	0	0	0	0	0	1	0	0	0	1	2420	0	0	0	3	2	37.1429
1325	20	2019-10-15	0		0	0	0	0	0	0	0	0	0	0	0	0	1	0	0	0	2	2200	0	0	0	1	1	37.4286
1326	29	2019-10-15	0		0	0	0	0	0	0	0	0	0	0	0	0	1	0	0	0	1	3300	0	0	0	2	1	37.7143
1327	26	2019-10-15	0		0	0	0	0	0	0	0	0	0	0	0	0	0	0	0	0	2	2870	0	0	0	1	1	37.7143
1328	29	2019-10-15	0		0	0	0	0	0	0	0	0	0	1	0	0	0	0	0	0	1	3030	0	0	0	1	1	37.8571
1329	35	2019-10-15	0		0	0	0	0	0	0	0	1	0	0	0	0	0	0	0	0	1	4040	0	0	0	2	1	37.8571
1330	31	2019-10-15	0		0	0	0	0	0	0	0	0	0	0	0	0	0	0	0	0	2	3100	0	0	0	3	2	38
1331	23	2019-10-15	0		0	0	0	0	0	0	0	0	0	0	1	0	0	0	0	0	1	3340	0	0	0	1	1	38
1332	31	2019-10-15	0		0	0	0	0	0	0	0	0	0	0	0	0	0	0	0	0	2	3750	0	0	0	2	1	38
1333	29	2019-10-15	0		0	0	0	0	0	0	0	0	0	0	0	0	0	0	1	0	1	3120	0	0	0	2	2	38.2857
1334	34	2019-10-15	0		0	0	0	0	1	0	0	1	0	0	0	0	0	0	0	0	2	3330	0	0	0	2	1	38.5714
1335	29	2019-10-15	0		0	0	0	0	0	0	0	0	0	0	0	0	1	0	0	0	2	3030	0	0	0	3	2	38.5714
1336	27	2019-10-15	0		0	0	0	0	0	0	0	0	0	0	0	0	0	0	0	0	1	3350	0	0	0	1	1	38.5714
1337	26	2019-10-15	0		0	0	0	0	0	0	0	0	0	1	0	0	0	0	0	0	2	3030	0	0	0	1	1	38.8571
1338	37	2019-10-15	0		0	0	0	0	0	0	1	1	0	0	0	0	0	0	0	0	2	2580	0	0	0	2	1	38.8571
1339	35	2019-10-15	0		0	0	0	1	0	1	0	1	0	0	0	0	0	0	0	0	1	3700	0	0	0	3	3	38.8571
1340	29	2019-10-15	0		0	0	0	1	0	0	0	1	0	0	0	1	0	0	0	0	2	3620	0	0	0	4	2	38.8571
1341	31	2019-10-15	0		0	0	0	1	0	0	0	1	0	0	0	0	0	0	0	0	1	3360	0	0	0	2	2	39
1342	33	2019-10-15	0		0	0	0	1	0	0	0	1	0	0	0	0	0	0	0	0	2	3370	0	0	0	2	2	39
1343	30	2019-10-15	0		0	0	0	0	0	0	0	0	0	0	0	0	0	0	0	0	2	2900	0	0	0	1	1	39
1344	30	2019-10-15	0		0	1	0	1	0	0	0	1	0	0	0	0	0	0	0	0	1	3230	0	0	0	3	2	39
1345	26	2019-10-15	0		0	0	0	0	0	0	0	0	0	0	0	0	0	0	0	0	2	3000	0	0	0	1	1	39.1429
1346	25	2019-10-15	0		0	0	0	0	0	0	0	0	0	0	0	0	0	0	0	0	1	2950	0	0	0	1	1	39.8571
1347	31	2019-10-15	0		0	1	0	1	0	0	0	1	1	0	0	0	0	0	0	0	2	3650	0	0	1	4	2	39.1429
1348	30	2019-10-15	0		0	0	0	0	0	0	0	0	0	0	0	0	0	1	0	0	1	3200	0	0	0	1	1	39.2857
1349	30	2019-10-15	0		0	0	1	0	1	0	0	1	0	0	0	0	0	0	0	0	1	3200	0	0	0	3	1	39.4286
1350	29	2019-10-15	0		0	0	0	0	1	0	0	1	1	1	0	0	0	0	0	0	2	4120	0	0	0	1	1	39.5714
1351	27	2019-10-15	0		0	0	0	0	0	0	0	0	0	1	1	0	0	0	0	0	1	3510	0	0	0	2	1	39.8571
1352	27	2019-10-15	0		0	0	0	1	1	0	1	1	0	0	0	0	0	0	0	0	2	3570	0	0	0	2	1	40
1353	30	2019-10-15	0		0	0	0	0	0	0	0	1	1	0	0	0	0	0	0	0	2	3510	0	0	0	2	1	39.8571
1354	22	2019-10-15	0		0	0	0	0	0	0	0	1	0	0	0	0	0	0	0	0	1	4650	0	0	0	3	1	39.8571
1355	32	2019-10-15	0		0	0	0	0	0	0	0	1	0	0	0	1	0	0	0	0	1	2380	0	1	0	3	1	39
1356	27	2019-10-15	0		0	0	0	0	0	0	0	1	0	0	0	0	0	0	0	0	2	3190	0	0	0	2	1	40
1357	29	2019-10-15	0		0	0	0	1	0	0	0	0	1	0	0	0	0	0	0	0	1	3260	0	0	0	2	2	40
1358	32	2019-10-15	0		0	0	0	0	0	0	0	0	0	0	0	0	0	0	0	0	2	3800	0	0	0	4	2	40.1429
1359	29	2019-10-15	0		0	0	0	0	0	0	0	0	0	0	0	0	0	0	0	0	1	3110	0	0	0	1	1	40.2857
1360	32	2019-10-15	0		0	0	0	0	1	0	0	1	0	0	0	0	0	0	0	0	2	4415	0	0	0	1	1	40.5714
1361	28	2019-10-15	0		0	0	0	0	0	0	0	0	0	0	1	0	0	0	0	0	2	3030	0	0	0	1	1	40.7143
1362	25	2019-10-15	0		0	0	0	0	0	0	0	0	0	0	0	0	1	0	0	0	2	3170	0	0	0	1	1	40.8571
1363	26	2019-10-15	0		0	0	0	0	0	0	0	1	0	0	0	0	0	0	0	0	1	3130	0	0	0	1	1	40.7143
1364	27	2019-10-15	0		0	0	0	0	0	0	0	0	0	0	0	0	0	0	0	0	2	3070	0	0	0	1	1	40.1429
1365	35	2019-10-15	0		0	0	0	1	0	0	0	1	0	0	0	1	0	0	0	0	1	2660	0	0	1	2	2	35.8571
1366	31	2019-10-15	0		0	0	0	0	0	0	0	1	1	0	0	0	0	0	1	0	1	2720	0	0	0	2	2	36.2857
1367	35	2019-10-15	0		0	0	0	0	0	0	0	1	0	0	1	0	1	0	0	0	2	2520	0	0	1	3	2	36.7143
1368	33	2019-10-15	0		0	0	0	0	0	0	0	0	0	0	0	0	0	0	0	0	1	2820	0	0	0	3	2	36.8571
1369	33	2019-10-16	0	1	1	0	1	0	1	0	0	1	0	0	1	0	0	0	0	0	2	2650	0	0	0	1	1	36.1429
1370	37	2019-10-16	0		0	0	0	1	0	0	0	1	1	0	0	0	0	0	0	0	1	3800	0	0	0	3	2	37.5714
1371	29	2019-10-16	0		0	0	0	0	0	0	0	0	0	0	0	0	0	0	0	0	1	2710	0	0	0	1	1	37.8571
1372	30	2019-10-16	0		0	0	0	0	0	0	0	0	0	1	0	0	0	0	0	0	2	2830	0	0	0	4	2	37.8571
1373	30	2019-10-16	0		0	1	0	1	0	0	0	1	0	0	0	0	0	0	0	0	2	3340	0	0	0	4	2	38
1374	34	2019-10-16	0		0	0	0	1	0	0	0	1	0	0	0	0	0	0	0	0	1	3980	0	0	0	3	2	38.5714
1375	25	2019-10-16	0		0	0	0	0	0	0	0	1	0	1	0	0	0	0	0	0	1	3780	0	0	0	1	1	38.7143
1376	42	2019-10-16	0		0	0	0	1	0	0	0	1	0	0	0	0	0	0	0	0	1	2800	0	0	0	2	2	38.8571
1377	37	2019-10-16	0		0	0	0	1	0	0	0	1	0	0	0	0	0	0	0	0	2	3160	0	0	0	3	2	38.8571
1378	32	2019-10-16	0		0	0	0	1	0	0	0	1	0	0	0	0	0	0	0	0	2	3360	0	0	0	4	2	38.8571
1379	33	2019-10-16	0		0	0	0	1	0	0	0	1	0	0	1	0	0	0	0	0	1	4210	0	0	0	3	2	38.8571
1380	28	2019-10-16	0		0	0	0	0	0	0	0	0	0	0	0	0	0	0	0	0	1	2970	0	0	0	1	1	39
1381	33	2019-10-16	0		0	0	0	1	0	0	0	1	0	0	0	0	0	0	0	0	1	3580	0	0	0	2	2	39
1382	32	2019-10-16	0		0	0	0	0	1	0	0	0	0	1	0	0	0	0	0	0	2	3790	0	0	0	2	2	39.1429
1383	32	2019-10-16	0		0	0	0	0	0	0	0	0	0	0	0	0	0	0	0	0	1	3500	0	0	0	2	1	39.4286
1384	22	2019-10-16	0		0	0	0	0	0	0	0	0	0	0	0	0	0	0	0	0	1	3720	0	0	0	1	1	39.4286
1385	25	2019-10-16	0		0	0	0	0	0	0	0	0	0	0	0	0	1	0	0	0	1	3870	0	0	0	2	1	39.5714
1386	25	2019-10-16	0		0	0	0	0	0	0	0	1	0	0	0	0	0	0	0	0	1	3500	0	0	0	1	1	39.7143
1387	26	2019-10-16	0		0	0	0	0	0	0	0	0	0	1	0	0	0	0	0	0	1	3110	0	0	0	1	1	39.7143
1388	31	2019-10-16	0		0	0	0	0	0	0	1	0	0	0	1	0	0	0	0	0	2	3200	0	0	0	1	1	40.2857
1389	24	2019-10-16	0		0	0	0	0	0	0	0	1	0	0	0	0	0	0	0	0	1	3310	0	0	0	1	1	40.4286
1390	26	2019-10-16	0		0	0	0	0	0	0	0	0	0	0	0	0	1	0	0	0	1	3350	0	0	0	2	1	40.7143
1391	29	2019-10-16	0		0	0	0	0	0	0	0	1	0	0	1	0	0	0	0	0	2	3630	0	0	0	2	1	40.8571
1392	28	2019-10-16	0		0	0	0	0	0	0	0	1	0	0	0	0	0	0	0	0	2	3900	0	0	0	1	1	40.1429
1393	29	2019-10-16	0		0	0	0	0	0	0	0	0	0	0	0	0	0	0	0	0	1	3580	0	0	0	1	1	40.1429
1394	27	2019-10-16	0		0	1	0	1	0	0	0	1	0	0	0	0	0	0	0	0	2	3550	0	0	0	3	2	39.7143
1395	26	2019-10-16	0		0	0	1	0	0	0	0	1	0	1	0	0	0	0	0	0	1	2110	0	0	1	1	1	34.1429
1396	33	2019-10-16	0		0	0	0	1	0	0	0	1	0	1	0	0	0	0	0	0	1	2700	0	0	0	3	2	36.2857
1397	31	2019-10-17	0		0	0	0	0	0	0	0	1	0	0	0	0	1	0	0	0	2	2670	0	0	0	1	1	37.5714
1398	25	2019-10-17	0		0	0	1	0	1	0	0	1	0	0	0	0	0	0	0	0	1	2700	0	0	0	1	1	37.8571
1399	30	2019-10-17	0		0	0	0	0	0	0	0	0	0	0	0	0	0	0	0	0	1	3020	0	0	0	3	2	38
1400	26	2019-10-17	0		0	0	0	0	0	0	0	0	0	0	0	0	0	0	0	0	2	3080	0	0	0	1	1	38.1429
1401	24	2019-10-17	0		0	0	0	0	0	0	0	1	0	1	0	0	0	0	0	0	2	3200	0	0	0	1	1	38.7143
1402	34	2019-10-17	0		0	0	0	0	1	0	0	1	1	0	0	1	1	0	0	0	1	2740	0	0	1	1	1	38.7143
1403	38	2019-10-17	0		0	0	0	1	0	0	0	1	0	0	0	0	0	0	0	0	2	4020	0	0	0	3	2	38.8571
1404	34	2019-10-17	0		0	0	0	1	0	0	0	1	0	0	0	0	0	0	0	0	1	3430	0	0	0	3	2	38.8571
1405	33	2019-10-17	0		0	0	0	1	0	0	0	1	0	0	0	0	0	0	0	0	1	2980	0	0	0	3	2	39
1406	31	2019-10-17	0		0	0	0	0	0	0	0	1	0	0	0	0	1	0	0	0	1	3180	0	0	0	2	1	39.1429
1407	24	2019-10-17	0		0	0	0	0	0	0	0	0	0	1	0	0	0	0	0	0	2	2970	0	0	0	1	1	39.1429
1408	27	2019-10-17	0		0	0	0	0	0	0	0	0	0	0	0	0	0	0	0	0	1	3620	0	0	0	1	1	39.2857
1409	29	2019-10-17	0		0	0	0	0	0	0	0	1	0	0	0	0	1	0	0	0	1	2860	0	0	0	3	2	37.2857
1410	31	2019-10-17	0		0	0	0	0	0	0	0	1	0	1	0	0	0	0	0	0	1	3220	0	0	0	1	1	39.2857
1411	27	2019-10-17	0		0	0	0	0	0	0	0	0	0	0	0	0	0	0	0	0	2	3750	0	0	0	2	1	39.2857
1412	37	2019-10-17	0		0	0	0	0	1	0	0	1	0	0	0	0	0	0	0	0	1	3950	0	0	0	1	1	39.4286
1413	27	2019-10-17	0		0	0	0	0	0	0	0	1	0	0	0	0	0	0	0	0	1	3100	0	0	0	2	1	39.4286
1414	29	2019-10-17	0		0	0	0	0	0	0	0	1	0	1	0	0	0	0	0	0	1	3430	1	0	0	1	1	39.4286
1415	32	2019-10-17	0		0	0	0	0	0	0	0	0	0	1	0	0	0	0	0	0	2	2820	0	0	0	1	1	39.5714
1416	22	2019-10-17	0		0	0	0	0	0	0	0	1	0	1	1	0	0	0	0	0	1	3360	0	0	0	1	1	39.5714
1417	28	2019-10-17	0		0	0	0	0	0	0	0	1	0	1	0	0	0	0	0	0	2	3510	0	0	0	5	1	39.5714
1418	21	2019-10-17	0		0	0	0	0	0	0	0	1	0	0	0	0	0	0	0	0	1	2970	0	0	1	2	1	39.5714
1419	28	2019-10-17	0		0	0	0	0	0	0	0	0	0	0	0	0	0	0	0	0	1	3180	0	0	0	1	1	39.5714
1420	29	2019-10-17	0		0	0	0	1	0	0	0	1	0	0	0	0	0	0	0	0	2	3480	0	0	0	3	2	39.7143
1421	26	2019-10-17	0		0	0	0	0	0	0	0	0	1	0	0	0	0	0	0	0	2	3740	0	0	0	1	1	39.8571
1422	27	2019-10-17	0		0	0	0	0	0	0	0	0	1	0	1	0	0	0	0	0	2	3280	0	0	0	1	1	40
1423	30	2019-10-17	0		0	0	0	1	0	0	0	1	0	0	0	0	0	0	0	0	2	3320	0	0	0	2	2	40
1424	24	2019-10-17	0		0	0	0	0	0	0	0	0	0	0	0	0	0	0	0	0	1	3800	0	0	0	1	1	40.1429
1425	32	2019-10-17	0		0	0	0	0	0	0	0	0	0	0	0	0	0	0	0	0	1	3400	0	0	0	3	2	40.2857
1426	23	2019-10-17	0		0	0	0	0	0	0	0	0	0	0	0	0	0	0	0	0	1	3800	0	0	0	1	1	40.2857
1427	33	2019-10-17	0		0	0	0	0	0	0	0	0	0	0	0	0	0	0	0	0	2	2950	0	0	0	2	1	40.5714
1428	31	2019-10-17	0		0	0	0	0	0	0	0	1	0	1	0	0	0	0	0	0	1	4150	0	0	0	2	1	40.7143
1429	32	2019-10-17	0		0	0	0	0	0	0	0	1	0	0	1	0	0	0	0	0	1	2880	0	0	0	1	1	40.7143
1430	30	2019-10-17	0		0	0	0	0	0	0	0	0	0	0	0	0	0	0	0	0	1	3560	0	0	0	3	2	40.8571
1431	30	2019-10-17	0		0	0	0	0	0	0	0	0	0	0	0	0	0	0	0	0	2	3610	0	0	0	3	2	40.8571
1432	31	2019-10-17	0		0	0	0	0	0	0	0	1	0	0	0	0	0	0	0	0	1	3620	0	0	0	1	1	40.8571
1433	28	2019-10-17	0		0	0	0	0	0	0	0	1	0	0	0	0	0	0	0	0	1	3300	0	0	0	2	1	40.2857
1434	33	2019-10-17	0		0	0	0	1	0	0	1	1	0	1	1	0	0	0	0	0	1	3670	0	0	0	1	1	40.2857
1435	30	2019-10-17	0		0	1	0	0	0	0	0	1	0	0	0	0	0	0	0	0	2	3810	0	0	0	1	1	40.7143
1436	32	2019-10-17	0		0	0	0	0	0	0	0	0	0	0	0	0	0	0	0	0	1	3530	0	0	0	3	2	36.4286
1437	33	2019-10-18	0	1	1	1	0	1	0	0	0	1	0	0	0	0	1	0	0	0	1	2900	0	0	0	3	2	37
1438	25	2019-10-18	0		0	0	0	0	0	0	0	0	0	0	0	0	1	0	0	0	2	2410	0	0	0	1	1	38.5714
1439	27	2019-10-18	0		0	0	0	0	0	0	0	0	0	0	0	0	0	0	0	0	2	3530	0	0	0	3	2	40
1440	31	2019-10-18	0		0	0	0	0	0	0	0	1	0	0	0	1	0	0	0	0	1	2740	0	0	0	1	1	37.4286
1441	30	2019-10-18	0		0	0	0	0	0	0	0	1	0	0	1	0	0	0	0	0	1	3300	0	0	0	2	1	38
1442	27	2019-10-18	0		0	0	0	0	0	0	0	0	0	0	0	0	0	0	0	0	2	3810	0	0	0	1	1	38.1429
1443	27	2019-10-18	0		0	0	0	0	0	0	0	1	0	1	0	0	0	0	0	0	2	2940	0	0	0	1	1	38.2857
1444	27	2019-10-18	0		0	0	0	0	0	0	0	0	0	0	0	0	0	0	0	0	2	3530	0	0	0	2	1	38.2857
1445	27	2019-10-18	0		0	0	0	0	0	0	0	0	0	0	0	0	0	0	0	0	1	3270	0	0	0	2	1	38.4286
1446	32	2019-10-18	0		0	0	0	0	0	0	0	0	0	0	0	0	0	0	0	0	2	2820	0	0	0	6	2	38.4286
1447	26	2019-10-18	0		0	0	0	0	0	0	0	0	0	0	1	0	1	1	0	0	1	2850	0	0	0	2	1	38.5714
1448	38	2019-10-18	0		0	0	0	1	0	0	0	1	0	0	0	0	0	0	0	0	1	3680	0	0	0	4	2	38.5714
1449	29	2019-10-18	0		0	0	0	1	0	1	0	1	0	1	0	0	0	0	0	0	2	3380	0	0	0	4	2	38.7143
1450	32	2019-10-18	0		0	0	0	1	0	0	0	1	1	0	0	0	0	0	0	0	1	3100	0	0	0	2	2	38.7143
1451	32	2019-10-18	0		0	0	0	1	0	0	0	1	0	0	0	0	0	0	0	0	2	3600	0	0	0	4	2	38.7143
1452	24	2019-10-18	0		0	0	0	0	0	0	0	0	0	1	0	0	0	0	0	0	1	3560	0	0	0	1	1	38.7143
1453	27	2019-10-18	0		0	0	0	0	0	0	0	0	0	0	0	0	1	0	0	0	1	2530	0	0	0	2	2	37.8571
1454	27	2019-10-18	0		0	0	0	0	0	0	0	1	0	0	0	0	0	0	0	0	2	3990	0	0	1	1	1	39
1455	27	2019-10-18	0		0	0	0	0	0	0	0	0	0	0	0	0	0	0	0	0	1	3260	0	0	0	1	1	39.1429
1456	27	2019-10-18	0		0	0	0	0	0	0	0	1	0	1	0	0	0	0	0	0	2	4400	0	0	0	1	1	39.2857
1457	34	2019-10-18	0		0	0	0	1	0	0	0	1	0	0	0	1	0	0	0	0	1	3570	0	0	0	2	2	39.2857
1458	35	2019-10-18	0		0	0	0	1	0	0	0	1	0	0	0	0	0	0	0	0	2	3480	0	0	0	2	2	39.2857
1459	39	2019-10-18	0		0	0	0	0	0	0	0	0	1	0	0	0	1	0	0	0	1	3830	0	0	0	4	2	39.4286
1460	31	2019-10-18	0		0	0	0	1	0	0	0	1	0	0	0	0	0	0	0	0	1	3250	0	0	0	5	3	39.4286
1461	32	2019-10-18	0		0	0	0	0	0	0	0	0	1	0	0	0	0	0	0	0	2	3350	0	0	0	2	2	39.8571
1462	31	2019-10-18	0		0	0	0	0	0	0	0	1	0	0	0	0	0	0	0	0	1	3700	0	0	0	1	1	39.8571
1463	31	2019-10-18	0		0	0	0	0	0	0	0	1	0	0	0	0	0	0	0	0	1	3860	0	0	0	1	1	40
1464	25	2019-10-18	0		0	0	0	0	0	0	0	0	0	0	0	0	0	0	0	0	1	4020	0	0	0	1	1	40.2857
1465	28	2019-10-18	0		0	0	0	0	0	0	0	1	0	1	0	0	0	0	0	0	2	3150	0	0	0	1	1	40.2857
1466	35	2019-10-18	0		0	0	0	0	0	0	0	0	1	0	0	0	0	0	0	0	1	2950	0	0	0	1	1	40.2857
1467	31	2019-10-18	0		0	0	0	0	1	0	0	1	0	0	1	0	1	0	0	0	2	3150	0	0	0	2	1	40.2857
1468	31	2019-10-18	0		0	0	0	0	0	0	0	1	0	0	0	0	0	0	0	0	1	3310	0	0	0	3	1	40.5714
1469	29	2019-10-18	0		0	0	0	0	0	0	0	0	0	0	0	0	1	0	0	0	2	3160	0	0	0	1	1	40.8571
1470	27	2019-10-18	0		0	0	0	0	0	0	0	1	0	0	0	0	0	0	0	0	1	2780	0	0	0	1	1	40.5714
1471	28	2019-10-18	0		0	0	0	0	0	0	0	0	0	0	0	0	0	0	0	0	2	3780	0	0	0	1	1	40.4286
1472	34	2019-10-19	0		0	0	0	0	0	0	1	0	1	1	0	0	0	0	0	0	2	2250	0	0	0	1	1	37.5714
1473	40	2019-10-19	0		0	0	0	0	0	1	0	0	1	0	0	0	0	0	0	0	1	3220	0	0	0	6	2	38.1429
1474	33	2019-10-19	0		0	0	0	0	0	0	0	0	0	0	0	0	0	0	0	0	2	3410	0	0	0	2	1	38.5714
1475	32	2019-10-19	0		0	0	0	0	0	0	0	0	0	1	0	0	0	0	0	0	2	3170	0	0	0	5	2	38.7143
1476	27	2019-10-19	0		0	0	0	0	0	0	0	0	0	0	1	0	0	0	0	0	2	3910	0	0	0	1	1	39
1477	24	2019-10-19	0		0	0	0	0	0	0	0	1	0	0	0	0	0	0	0	0	2	2950	0	0	1	2	1	39.1429
1478	31	2019-10-19	0		0	0	0	0	0	0	0	0	0	0	0	0	0	0	0	0	1	3390	0	0	0	3	1	39.1429
1479	36	2019-10-19	0		0	0	0	1	0	0	0	1	0	0	0	0	0	0	0	0	2	3390	0	0	0	2	2	39.2857
1480	29	2019-10-19	0		0	0	0	0	0	0	0	0	0	0	0	0	0	0	0	0	1	3680	0	0	0	2	2	39.4286
1481	24	2019-10-19	0		0	0	0	0	0	0	0	0	0	0	0	0	0	0	0	0	2	3190	0	0	0	1	1	39.4286
1482	33	2019-10-19	0		0	0	0	0	0	0	0	0	0	0	1	0	0	0	0	0	2	3310	0	0	0	2	2	39.8571
1483	34	2019-10-19	0		0	0	0	0	0	0	0	0	1	1	0	0	0	0	0	0	2	3100	0	0	0	1	1	39.8571
1484	28	2019-10-19	0		0	0	0	0	0	0	0	0	0	0	0	0	0	0	0	0	2	4030	0	0	0	1	1	40.1429
1485	31	2019-10-19	0		0	0	0	1	0	0	0	1	0	0	0	0	0	0	0	0	1	3490	0	0	0	5	2	39.1429
1486	27	2019-10-19	0		0	0	0	0	0	0	0	0	1	0	0	0	0	0	0	0	2	4210	0	0	0	3	2	40.1429
1487	30	2019-10-19	0		0	0	0	0	0	0	0	1	0	0	0	0	0	0	0	0	1	3620	0	0	0	2	1	40.1429
1488	30	2019-10-19	0		0	0	0	0	0	0	1	1	0	0	0	0	0	0	0	0	2	4100	0	0	0	2	1	40.4286
1489	24	2019-10-19	0		0	0	0	0	0	0	0	0	0	0	0	0	0	0	0	0	2	3610	0	0	0	2	1	40.5714
1490	30	2019-10-19	0		0	0	0	0	0	0	0	0	0	0	0	0	1	0	0	0	2	3340	0	0	0	2	2	39.7143
1491	29	2019-10-19	0		0	0	0	0	0	0	0	1	0	0	0	0	0	0	0	0	2	3590	0	0	0	2	1	39.2857
1492	30	2019-10-19	0		0	0	0	0	0	0	0	0	0	0	0	0	0	0	0	0	1	3270	0	0	0	1	1	39
1493	27	2019-10-19	0		0	0	0	0	0	0	0	0	0	0	0	1	1	0	0	0	2	800	0	1	0	1	1	33.2857
1494	29	2019-10-20	0	1	1	0	0	0	1	0	1	0	0	0	0	0	0	0	0	0	1	3350	0	0	0	4	1	39.2857
1495	28	2019-10-20	0	2	1	0	0	1	0	0	0	1	1	0	0	0	0	0	0	0	2	2040	0	1	0	2	2	35.8571
1496	32	2019-10-20	0	5	1	0	0	0	0	0	1	1	0	0	0	0	0	0	0	0	2	2060	0	0	0	2	1	35
1497	34	2019-10-20	0		0	0	0	0	0	0	0	0	0	1	0	0	0	0	0	0	1	2990	0	0	0	1	1	36.2857
1498	40	2019-10-20	0		0	0	0	1	0	0	1	1	1	0	0	0	0	0	0	0	2	2160	0	0	0	3	2	36.4286
1499	26	2019-10-20	0		0	0	0	0	0	0	0	1	0	1	0	0	0	0	0	0	1	3400	0	0	0	1	1	38.4286
1500	33	2019-10-20	0		0	0	0	0	0	0	1	0	0	0	0	0	0	0	0	0	1	3330	0	0	0	2	2	38.7143
1501	30	2019-10-20	0		0	0	0	0	0	0	0	0	0	0	1	0	0	0	0	0	2	3460	0	0	0	4	2	38.8571
1502	32	2019-10-20	0		0	0	0	1	0	0	0	1	0	0	1	0	0	0	0	0	1	3500	0	0	0	2	2	38.8571
1503	31	2019-10-20	0		0	0	0	1	0	0	0	1	0	0	0	0	0	0	0	0	2	3900	0	0	0	2	2	39
1504	22	2019-10-20	0		0	0	0	0	0	0	0	0	0	0	0	0	0	0	0	0	2	3450	0	0	0	3	2	39
1505	33	2019-10-20	0		0	0	0	1	0	0	0	1	0	1	0	0	0	0	0	0	1	4370	0	0	0	3	2	39
1506	30	2019-10-20	0		0	0	0	0	0	0	0	1	0	0	0	0	0	0	0	0	2	3880	0	0	1	1	1	39
1507	25	2019-10-20	0		0	0	0	0	0	0	0	0	0	0	0	0	0	0	0	0	1	3300	0	0	0	1	1	39.1429
1508	30	2019-10-20	0		0	0	0	0	0	0	1	0	0	1	0	0	0	0	0	0	1	2550	0	0	0	2	2	37.7143
1509	24	2019-10-20	0		0	0	0	0	0	0	0	0	0	0	0	0	0	0	0	0	1	3310	0	0	0	1	1	39.1429
1510	39	2019-10-20	0		0	0	0	0	0	0	0	0	0	0	0	0	1	0	0	0	1	2970	0	0	0	3	3	39.1429
1511	32	2019-10-20	0		0	0	0	1	0	0	0	1	0	0	0	0	0	0	0	0	1	3620	0	0	0	2	2	39.2857
1512	27	2019-10-20	0		0	0	0	1	0	0	0	1	1	0	0	0	0	0	0	0	2	3250	0	0	0	4	2	39.2857
1513	19	2019-10-20	0		0	0	0	0	0	0	0	0	0	0	0	0	0	0	0	0	1	3200	0	0	0	1	1	39.7143
1514	23	2019-10-20	0		0	0	0	0	0	0	0	0	0	0	0	0	0	0	0	0	1	3630	0	0	0	1	1	40
1515	33	2019-10-20	0		0	0	0	0	0	0	0	0	0	0	0	0	0	0	0	0	2	3710	0	0	0	3	2	40
1516	22	2019-10-20	0		0	0	0	0	0	0	0	1	0	0	0	0	1	0	0	0	1	4510	0	0	0	1	1	39.8571
1517	32	2019-10-20	0		0	0	0	0	0	1	0	0	0	0	0	0	0	0	0	0	1	3050	0	0	0	1	1	40
1518	29	2019-10-20	0		0	0	0	0	0	0	0	1	0	0	0	0	1	0	0	0	1	3050	0	0	0	1	1	40
1519	19	2019-10-20	0		0	0	0	0	0	0	0	0	0	0	1	0	0	0	0	0	2	3350	0	0	0	2	2	40
1520	29	2019-10-20	0		0	0	0	0	0	0	0	1	0	0	0	0	0	0	0	0	2	3950	0	0	0	1	1	40.1429
1521	28	2019-10-20	0		0	0	0	0	0	0	0	0	0	0	0	0	0	0	0	0	1	3170	0	0	0	1	1	40.1429
1522	30	2019-10-20	0		0	0	0	0	0	0	0	0	0	0	0	0	0	0	0	0	1	2900	0	0	0	2	1	40.2857
1523	33	2019-10-20	0		0	0	0	0	0	0	0	0	0	0	0	0	0	0	0	0	1	3680	0	0	0	3	2	37.7143
1524	40	2019-10-20	0		0	0	0	0	0	0	1	1	0	0	0	0	0	0	0	0	2	3850	0	0	0	1	1	39.1429
1525	30	2019-10-21	0	1	1	0	0	0	0	0	0	1	0	1	0	0	0	0	0	0	1	3330	0	0	0	1	1	39.1429
1526	29	2019-10-21	0		0	0	0	0	0	0	0	0	0	1	0	0	0	0	0	0	1	3300	0	0	0	1	1	37.4286
1527	30	2019-10-21	0		0	0	0	1	0	0	0	1	0	0	0	0	1	0	0	0	2	2720	0	0	0	2	2	37.4286
1528	27	2019-10-21	0		0	0	0	0	0	0	0	0	0	0	0	0	0	0	0	0	1	3480	0	0	0	1	1	38
1529	25	2019-10-21	0		0	0	0	0	0	0	0	0	0	1	1	0	0	0	0	0	1	3100	0	0	0	2	1	38.1429
1530	27	2019-10-21	0		0	0	0	0	0	0	0	0	0	1	0	0	0	0	0	0	2	2880	0	0	0	5	2	38.1429
1531	29	2019-10-21	0		0	0	0	0	0	0	0	0	0	0	0	0	1	0	0	0	2	3500	0	0	0	1	1	38.1429
1532	30	2019-10-21	0		0	0	0	0	0	1	0	0	0	0	0	0	0	0	0	1	1	3450	0	0	0	5	2	38.4286
1533	29	2019-10-21	0		0	0	0	1	0	0	0	1	0	1	0	0	0	0	0	0	2	3260	0	0	0	5	2	38.7143
1534	38	2019-10-21	0		0	0	0	1	0	0	0	1	0	0	0	0	0	0	0	0	2	3500	0	0	0	2	2	38.8571
1535	30	2019-10-21	0		0	0	0	0	1	0	0	1	0	0	0	1	0	0	0	0	1	3930	0	0	0	1	1	38.8571
1536	29	2019-10-21	0		0	0	0	1	0	0	0	1	0	0	0	0	0	0	0	0	1	3590	0	0	0	3	2	38.8571
1537	33	2019-10-21	0		0	0	0	0	0	0	0	0	1	0	0	0	0	0	0	0	2	3510	0	0	0	3	2	38.8571
1538	26	2019-10-21	0		0	0	0	0	0	0	0	0	0	0	0	0	0	0	0	0	1	3000	0	0	0	2	1	39.1429
1539	26	2019-10-21	0		0	0	0	0	0	0	0	0	0	0	1	0	0	0	0	0	1	2820	0	0	0	2	1	39.2857
1540	29	2019-10-21	0		0	0	0	0	0	0	0	0	0	0	0	0	0	0	0	0	1	3280	0	0	0	1	1	39.7143
1541	32	2019-10-21	0		0	0	0	0	0	0	0	1	0	0	0	0	0	0	0	0	2	4000	0	0	0	1	1	39.7143
1542	33	2019-10-21	0		0	0	0	1	0	0	0	1	0	0	0	0	0	0	0	0	1	3640	0	0	0	6	2	39.7143
1543	31	2019-10-21	0		0	0	0	0	1	0	0	0	1	1	0	0	0	0	0	0	2	3180	0	0	0	2	1	39.6
1544	28	2019-10-21	0		0	0	0	0	0	1	0	0	0	0	0	0	1	0	0	0	1	4050	0	0	0	1	1	40
1545	35	2019-10-21	0		0	0	0	0	0	0	0	0	0	1	0	0	0	0	0	0	1	3300	0	0	0	1	1	40.1429
1546	24	2019-10-21	0		0	0	0	0	0	0	0	1	0	0	0	0	0	0	0	0	2	4540	0	0	0	3	1	40.1429
1547	28	2019-10-21	0		0	0	0	0	0	0	0	0	0	0	0	0	0	0	0	0	2	3400	0	0	0	1	1	40.2857
1548	31	2019-10-21	0		0	0	0	0	0	0	0	1	0	0	0	0	0	0	0	0	2	3180	0	0	0	1	1	40.2857
1549	30	2019-10-21	0		0	0	0	0	0	0	0	0	0	0	1	0	0	0	0	0	1	3290	0	0	0	2	1	40.4286
1550	26	2019-10-21	0		0	0	0	0	0	0	0	1	0	0	1	0	0	0	0	0	2	3720	0	0	0	1	1	40.4286
1551	24	2019-10-22	0	5	1	0	1	0	1	0	0	1	0	0	0	0	0	0	0	0	1	3170	0	0	0	1	1	36.8571
1552	23	2019-10-22	0		0	1	0	1	0	0	0	1	0	0	0	0	0	0	0	0	2	3650	0	0	0	3	2	38
1553	27	2019-10-22	0		0	0	0	0	0	0	0	1	0	0	0	0	0	0	0	0	1	3280	0	0	1	1	1	38.2857
1554	31	2019-10-22	0		0	0	0	0	0	0	0	0	0	1	0	0	0	0	0	0	2	2780	0	0	0	3	2	38.2857
1555	30	2019-10-22	0		0	0	0	0	0	0	0	1	0	0	0	0	1	0	0	0	2	2770	0	0	0	2	1	37.4286
1556	27	2019-10-22	0		0	0	0	0	0	0	0	0	0	1	0	0	0	0	0	0	1	2950	0	0	0	1	1	37.2857
1557	33	2019-10-22	0		0	0	0	1	0	0	0	1	0	0	0	0	0	0	0	0	2	3670	0	0	0	3	2	38.7143
1558	31	2019-10-22	0		0	0	0	0	0	0	0	0	0	0	0	0	0	0	0	0	1	3350	0	0	0	2	2	38.7143
1559	37	2019-10-22	0		0	0	0	0	0	0	0	0	1	1	0	0	0	0	0	0	2	3050	0	0	0	3	2	38.8571
1560	35	2019-10-22	0		0	0	0	0	0	0	0	0	0	1	0	0	0	0	0	0	2	2950	0	0	0	2	2	39
1561	31	2019-10-22	0		0	0	0	1	0	0	0	1	1	0	0	0	0	0	0	0	1	4080	0	0	0	2	2	39
1562	28	2019-10-22	0		0	0	0	0	0	0	0	0	0	0	0	0	0	0	0	0	1	2970	0	0	0	1	1	39.1429
1563	29	2019-10-22	0		0	0	0	0	0	0	0	0	0	0	0	0	0	0	0	0	1	3330	0	0	0	2	1	39.1429
1564	32	2019-10-22	0		0	0	0	0	0	0	0	1	0	1	0	0	1	0	0	0	2	3030	0	0	0	2	2	39.4286
1565	26	2019-10-22	0		0	0	0	0	0	0	0	0	0	0	0	0	0	0	0	0	2	3100	0	0	0	1	1	39.4286
1566	24	2019-10-22	0		0	0	0	0	0	0	0	0	0	0	0	0	1	0	0	0	1	3470	0	0	0	1	1	39.5714
1567	36	2019-10-22	0		0	0	0	0	0	0	0	0	0	0	0	0	1	0	0	0	2	3610	0	0	0	4	2	40
1568	30	2019-10-22	0		0	0	0	0	0	0	0	0	0	0	0	0	0	0	0	0	1	3350	0	0	0	3	2	40
1569	30	2019-10-22	0		0	0	0	0	0	0	0	1	0	0	0	0	1	0	0	0	1	3240	0	0	0	1	1	40.1429
1570	32	2019-10-22	0		0	0	0	0	0	0	0	0	0	0	0	1	0	0	0	0	2	3240	0	0	0	3	2	40.2857
1571	40	2019-10-22	0		0	0	0	0	0	0	0	0	0	0	0	0	0	0	0	0	1	4020	0	0	0	2	2	40.4286
1572	28	2019-10-22	0		0	0	0	0	0	0	0	0	0	0	0	0	0	0	0	0	2	2730	0	0	0	1	1	40.5714
1573	27	2019-10-22	0		0	0	0	0	0	0	0	0	0	0	0	0	0	0	0	0	1	3470	0	0	0	1	1	40.5714
1574	28	2019-10-22	0		0	0	0	0	0	0	0	0	0	0	0	0	0	0	0	0	2	3420	0	0	0	1	1	41
1575	22	2019-10-22	0		0	0	0	0	0	0	0	1	0	0	0	0	0	0	0	0	2	3600	0	0	0	2	1	40.1429
1576	25	2019-10-22	0		0	0	0	0	0	0	0	0	1	1	0	0	0	0	0	0	1	3880	0	0	0	1	1	39.5714
1577	29	2019-10-22	0		0	1	0	0	0	0	0	1	1	0	0	0	0	0	0	0	2	4030	0	0	0	1	1	39.8571
1578	38	2019-10-22	0		0	0	0	0	1	0	0	1	0	0	0	0	0	0	0	0	2	3820	0	0	0	4	1	38.4286
1579	32	2019-10-23	0	2	1	0	0	0	1	0	0	1	1	0	0	0	0	0	0	0	2	2830	0	0	1	3	1	38.4286
1580	33	2019-10-23	0		0	0	0	1	0	0	0	1	1	0	0	0	0	0	0	0	1	2650	0	0	0	2	2	36.1429
1581	31	2019-10-23	0		0	0	0	0	0	0	0	1	0	0	0	0	0	0	0	0	2	2970	0	0	0	2	1	36.4286
1582	29	2019-10-23	0		0	0	0	0	0	0	0	0	0	1	0	0	0	0	0	0	1	2830	0	0	0	1	1	36.8571
1583	25	2019-10-23	0		0	0	0	0	0	0	0	1	0	0	0	0	1	0	0	0	2	2820	0	0	1	1	1	37.8571
1584	30	2019-10-23	0		0	0	0	0	0	0	0	0	0	0	0	0	0	0	0	0	1	3350	0	0	0	1	1	38.2857
1585	37	2019-10-23	0		0	0	0	0	0	0	1	1	0	0	0	0	0	0	0	0	1	3510	0	0	0	3	1	38.4286
1586	32	2019-10-23	0		0	0	0	0	0	1	0	0	0	1	0	0	0	0	0	0	1	3300	0	0	0	2	2	38.5714
1587	28	2019-10-23	0		0	0	0	0	0	0	0	1	0	0	0	0	1	0	0	0	2	2800	0	0	0	1	1	38.5714
1588	35	2019-10-23	0		0	0	0	0	1	0	0	1	0	1	0	0	0	0	0	0	2	3230	0	0	1	1	1	38.5714
1589	30	2019-10-23	0		0	0	0	0	0	0	0	0	0	0	0	0	1	0	0	0	1	3580	0	0	0	3	1	38.5714
1590	44	2019-10-23	0		0	0	0	1	0	0	0	1	0	1	0	0	0	0	0	0	1	3080	0	0	0	3	2	38.7143
1591	28	2019-10-23	0		0	0	0	0	0	0	0	0	0	1	0	0	0	0	0	0	2	3670	0	0	0	2	2	38.8571
1592	36	2019-10-23	0		0	0	0	1	0	0	0	1	0	0	0	0	0	0	0	0	1	3650	0	0	0	3	2	39
1593	29	2019-10-23	0		0	0	0	0	0	0	1	0	0	0	0	0	0	0	0	0	1	3100	0	0	0	1	1	39.1429
1594	33	2019-10-23	0		0	0	0	0	0	0	0	0	1	0	0	0	0	0	0	0	2	2950	0	0	0	4	2	39.2857
1595	35	2019-10-23	0		0	0	0	1	0	0	0	1	0	0	0	0	0	0	0	0	2	3270	0	0	0	4	2	39.2857
1596	29	2019-10-23	0		0	0	0	0	0	0	0	1	0	0	0	0	1	1	0	0	2	3300	0	0	0	2	1	39.4286
1597	30	2019-10-23	0		0	0	0	0	0	1	0	1	0	0	1	0	0	0	0	0	2	3300	0	0	0	1	1	39.4286
1598	34	2019-10-23	0		0	0	0	1	1	0	0	1	0	0	0	0	0	0	0	0	1	3880	0	0	0	5	2	38.5714
1599	27	2019-10-23	0		0	0	0	0	0	0	0	0	0	1	0	0	0	0	0	0	2	2750	0	0	0	1	1	39.7143
1600	25	2019-10-23	0		0	0	0	0	0	0	0	0	0	1	1	0	0	0	0	0	1	3700	0	0	0	2	1	38.8571
1601	37	2019-10-23	0		0	0	0	0	0	0	0	1	0	1	0	0	0	0	0	0	1	2620	0	0	0	3	1	39
1602	36	2019-10-23	0		0	0	0	0	0	0	0	0	0	1	0	0	0	0	0	0	1	3980	0	0	0	3	2	40.1429
1603	29	2019-10-23	0		0	0	0	0	0	0	0	0	0	0	0	0	0	0	0	0	1	3380	0	0	0	3	1	40.2857
1604	28	2019-10-23	0		0	0	0	0	0	0	0	0	0	0	0	0	1	0	0	0	1	3000	0	0	0	1	1	39.1429
1605	29	2019-10-23	0		0	0	0	0	0	0	0	0	0	0	0	0	0	0	0	0	2	3350	0	0	0	5	3	40.5714
1606	26	2019-10-23	0		0	0	0	0	0	0	0	1	0	0	0	0	0	0	0	0	2	3380	0	0	0	1	1	40.5714
1607	31	2019-10-23	0		0	0	0	0	0	0	0	0	0	0	0	0	0	0	0	0	1	3950	0	0	0	2	2	40.5714
1608	33	2019-10-23	0		0	0	0	0	0	0	0	0	1	0	0	0	0	0	0	0	1	2950	0	0	0	4	2	39.2857
1609	28	2019-10-23	0		0	0	0	0	0	0	0	1	0	0	0	0	1	0	0	0	1	3300	0	0	0	2	1	39
1610	30	2019-10-24	0		0	0	1	0	0	0	0	1	0	0	0	0	0	0	0	0	2	2700	0	0	0	2	1	37.8571
1611	32	2019-10-24	0		0	0	0	0	0	0	0	0	0	0	0	0	1	0	0	0	1	2710	0	0	0	1	1	38.2857
1612	30	2019-10-24	0		0	0	0	0	0	0	0	0	0	0	0	0	0	0	0	0	2	3400	0	0	0	1	1	38.4286
1613	34	2019-10-24	0		0	0	0	1	0	0	0	1	0	0	0	0	0	0	0	0	2	3480	0	0	0	3	3	38.5714
1614	25	2019-10-24	0		0	0	0	0	0	0	0	0	0	1	0	0	0	0	0	0	2	2800	0	0	0	1	1	38.7143
1615	34	2019-10-24	0		0	0	0	0	0	1	0	0	0	0	0	0	0	0	0	0	1	3030	0	0	0	4	2	37.8571
1616	31	2019-10-24	0		0	0	0	1	0	0	0	1	1	0	0	0	0	0	0	0	1	3700	0	0	0	4	2	38.8571
1617	22	2019-10-24	0		0	0	0	0	0	0	0	0	0	0	0	0	0	0	0	0	2	2950	0	0	0	4	2	38.8571
1618	26	2019-10-24	0		0	0	0	0	0	0	0	0	0	0	0	0	0	0	0	0	1	3170	0	0	0	1	1	39
1619	29	2019-10-24	0		0	0	0	0	0	0	0	0	0	0	0	0	0	0	0	0	2	3560	0	0	0	3	2	39.7143
1620	28	2019-10-24	0		0	0	0	0	0	0	0	0	1	0	0	0	0	0	0	0	2	3610	0	0	0	3	2	39.7143
1621	30	2019-10-24	0		0	0	0	0	0	0	0	0	0	0	0	0	0	0	0	0	2	3300	0	0	0	2	2	39.7143
1622	24	2019-10-24	0		0	0	0	1	0	0	0	1	0	0	0	0	0	0	0	0	2	3490	0	0	0	3	3	38.7143
1623	27	2019-10-24	0		0	0	0	0	0	0	0	1	0	0	0	0	0	0	0	0	1	3630	0	0	0	2	1	39.8571
1624	33	2019-10-24	0		0	0	0	0	0	0	0	0	0	0	0	0	0	0	0	0	2	3350	0	0	0	2	2	40.1429
1625	31	2019-10-24	0		0	0	0	0	0	0	0	0	0	0	0	0	0	0	0	0	1	3000	0	0	0	2	2	40.2857
1626	31	2019-10-24	0		0	0	0	0	0	0	0	0	0	0	0	0	0	0	0	0	2	2810	0	0	0	4	2	40.8571
1627	23	2019-10-24	0		0	0	0	0	0	0	0	1	0	0	0	0	0	0	0	0	2	3570	0	0	1	1	1	38.8571
1628	29	2019-10-24	0		0	0	0	0	0	1	0	0	0	0	0	0	1	0	0	0	1	3100	0	0	0	2	2	40.2857
1629	28	2019-10-24	0		0	0	0	0	0	0	0	1	0	0	0	0	1	0	0	0	2	1950	0	0	0	1	1	34
1630	28	2019-10-25	0		0	0	0	0	0	0	0	1	0	0	0	0	1	0	0	0	1	2930	0	0	0	1	1	36.8571
1631	34	2019-10-25	0		0	0	0	0	0	0	0	0	0	0	0	0	0	0	0	0	1	3140	0	0	0	4	2	37.1429
1632	34	2019-10-25	0		0	0	0	1	1	0	1	1	0	0	0	0	0	0	0	0	1	3150	0	0	0	2	1	38.1429
1633	29	2019-10-25	0		0	0	0	0	0	0	0	0	0	0	0	0	0	0	0	0	1	2750	0	0	0	2	2	38.2857
1634	32	2019-10-25	0		0	0	0	1	0	0	0	1	0	0	0	0	0	0	0	0	1	3880	0	0	0	5	2	38.4286
1635	25	2019-10-25	0		0	0	0	0	0	0	0	1	0	0	0	0	0	0	0	0	1	3200	0	0	0	2	1	38.4286
1636	29	2019-10-25	0		0	0	0	0	0	0	0	1	0	0	0	1	0	0	0	0	1	2880	0	0	0	2	2	38.4286
1637	27	2019-10-25	0		0	0	0	0	0	0	0	1	0	0	0	0	0	0	0	0	1	3550	0	0	0	1	1	38.5714
1638	29	2019-10-25	0		0	0	0	1	0	0	0	1	0	0	0	0	0	0	0	0	1	4040	0	0	0	2	2	38.7143
1639	28	2019-10-25	0		0	0	0	0	0	0	0	1	0	1	0	0	0	0	0	0	1	3770	0	0	0	1	1	38.8571
1640	34	2019-10-25	0		0	0	0	1	0	0	1	1	0	0	0	0	0	0	0	0	1	2880	0	0	0	5	2	38.8571
1641	34	2019-10-25	0		0	0	0	0	0	0	0	0	0	0	0	0	1	0	0	0	2	2610	0	0	0	2	2	38.8571
1642	29	2019-10-25	0		0	0	0	1	0	0	0	1	0	0	0	0	0	0	0	0	1	3820	0	0	0	2	2	39.1429
1643	24	2019-10-25	0		0	0	0	0	0	0	0	0	0	1	0	0	0	0	0	0	1	4070	0	0	0	2	2	39.2857
1644	34	2019-10-25	0		0	0	0	1	0	0	0	1	0	0	0	0	0	0	0	0	2	4190	0	0	0	4	2	39.2857
1645	26	2019-10-25	0		0	0	0	0	0	0	0	1	0	1	0	0	0	0	0	0	1	2820	0	0	0	1	1	39.4286
1646	28	2019-10-25	0		0	0	0	0	0	0	1	0	0	0	0	0	1	0	0	0	2	3200	0	0	0	1	1	39.5714
1647	27	2019-10-25	0		0	0	0	0	0	0	0	0	0	0	1	0	0	0	0	0	2	3470	0	0	0	1	1	39.7143
1648	33	2019-10-25	0		0	0	0	1	0	0	0	1	1	0	0	0	0	0	0	0	2	4320	0	0	1	2	2	39.7143
1649	26	2019-10-25	0		0	0	0	0	0	0	0	0	0	0	0	0	0	0	0	0	1	3170	0	0	0	3	2	38.2857
1650	30	2019-10-25	0		0	0	0	0	0	0	0	0	1	0	0	0	0	0	0	0	1	3400	0	0	0	1	1	39.7143
1651	27	2019-10-25	0		0	0	0	0	0	0	0	1	0	0	0	0	1	0	0	0	1	3020	0	0	0	1	1	38.8571
1652	30	2019-10-25	0		0	0	0	0	0	0	0	0	0	0	0	0	0	0	0	0	1	3550	0	0	0	1	1	39.8571
1653	29	2019-10-25	0		0	0	0	0	0	0	0	0	0	0	1	0	0	0	0	0	1	3120	0	0	0	1	1	40
1654	25	2019-10-25	0		0	0	0	0	0	0	0	0	0	0	0	0	0	0	0	0	1	3280	0	0	0	1	1	39
1655	29	2019-10-25	0		0	0	0	0	0	0	0	1	0	0	0	0	0	0	0	0	2	4030	0	0	0	1	1	40
1656	31	2019-10-25	0		0	0	0	0	0	0	0	0	0	0	0	0	0	0	0	0	2	3630	0	0	0	3	2	40
1657	27	2019-10-25	0		0	1	0	0	0	0	0	0	0	0	0	0	1	0	0	0	2	3150	0	0	0	2	1	40.2857
1658	26	2019-10-25	0		0	0	0	0	0	0	0	1	0	0	0	0	0	0	0	0	2	3340	0	0	0	1	1	40.5714
1659	27	2019-10-25	0		0	0	0	1	0	0	0	1	0	0	0	0	0	0	0	0	1	3650	0	0	0	3	2	39
1660	35	2019-10-25	0		0	0	0	0	0	0	0	0	0	0	0	0	0	0	0	0	2	3130	0	0	0	1	1	40.7143
1661	27	2019-10-25	0		0	0	0	0	0	0	0	1	0	0	0	0	1	0	0	0	2	3130	0	0	0	3	1	40.7143
1662	36	2019-10-25	0		0	0	0	1	0	0	0	1	0	0	0	0	0	0	0	0	2	3090	0	0	0	2	2	39.5714
1663	26	2019-10-26	0	4	1	0	0	0	0	0	0	0	0	0	0	0	0	0	0	0	2	3780	0	0	0	1	1	40.1429
1664	31	2019-10-26	0	5	1	0	0	1	0	0	0	1	0	0	0	0	0	0	0	0	1	1640	0	0	0	4	2	32.1429
1665	26	2019-10-26	0	1	1	0	0	0	0	0	0	1	0	0	0	0	1	0	0	0	1	3700	0	0	0	2	1	39.7143
1666	23	2019-10-26	0		0	0	0	0	0	0	0	1	0	0	0	0	0	0	0	0	1	2990	0	0	0	1	1	35.7143
1667	30	2019-10-26	0		0	0	1	0	1	0	0	0	0	0	0	0	0	0	1	0	2	2550	0	0	0	1	1	36.4286
1668	30	2019-10-26	0		0	0	0	0	0	0	0	0	0	0	0	1	0	0	0	0	1	3230	0	0	0	3	2	37.5714
1669	33	2019-10-26	0		0	0	0	0	0	0	0	1	0	0	0	0	0	0	0	0	1	3260	0	0	0	1	1	37.7143
1670	27	2019-10-26	0		0	0	0	0	0	0	0	0	0	0	0	0	0	0	0	0	2	2730	0	0	0	1	1	38.2857
1671	26	2019-10-26	0		0	0	0	0	0	0	0	0	0	0	0	0	0	0	0	0	1	3420	0	0	0	1	1	38.5714
1672	29	2019-10-26	0		0	0	0	1	0	0	0	0	0	1	0	0	0	0	0	0	1	3670	0	0	0	4	4	39
1673	28	2019-10-26	0		0	0	0	1	0	0	0	1	1	0	0	0	0	0	0	0	2	3610	0	0	0	3	2	39
1674	28	2019-10-26	0		0	0	0	1	0	0	0	1	0	0	1	0	0	0	0	0	2	3680	0	0	0	5	2	39
1675	32	2019-10-26	0		0	0	0	1	0	0	1	1	0	0	0	0	0	0	0	0	2	4010	0	0	0	2	1	39.1429
1676	37	2019-10-26	0		0	0	0	1	0	0	0	1	0	0	0	0	0	0	0	0	1	3420	0	0	0	3	2	39.1429
1677	30	2019-10-26	0		0	0	0	0	0	0	0	0	0	0	0	0	0	0	1	0	2	3320	0	0	0	1	1	39.1429
1678	34	2019-10-26	0		0	0	0	0	1	0	0	1	0	0	0	0	0	0	0	0	2	4000	0	0	1	2	1	39
1679	28	2019-10-26	0		0	0	0	0	0	0	0	0	0	0	0	0	0	0	0	0	1	3850	0	0	0	1	1	39.2857
1680	24	2019-10-26	0		0	0	0	0	0	0	0	0	0	0	0	0	0	0	0	0	2	3240	0	0	0	2	1	39.2857
1681	38	2019-10-26	0		0	0	0	0	0	0	0	0	0	1	0	0	0	0	0	0	2	3000	0	0	0	2	2	39.1429
1682	33	2019-10-26	0		0	0	0	1	0	0	0	1	1	0	0	0	0	0	0	0	2	3480	0	0	0	4	2	39.5714
1683	31	2019-10-26	0		0	0	0	0	0	0	0	0	0	0	0	0	0	0	0	0	2	3700	0	0	0	1	1	39.5714
1684	24	2019-10-26	0		0	0	0	0	0	0	0	0	0	0	0	0	0	0	0	0	2	3450	0	0	0	1	1	39.5714
1685	32	2019-10-26	0		0	0	0	1	0	0	0	1	0	0	0	0	0	0	0	0	2	3140	0	0	0	3	2	39.7143
1686	29	2019-10-26	0		0	0	0	0	0	0	0	0	0	1	0	0	0	0	0	0	2	2910	0	0	0	1	1	39.8571
1687	28	2019-10-26	0		0	0	0	0	0	0	0	1	0	1	0	0	0	0	0	0	2	2560	0	0	1	5	2	39.8571
1688	24	2019-10-26	0		0	0	0	0	0	0	0	0	0	0	1	0	0	0	0	0	1	3090	0	0	0	2	2	40
1689	35	2019-10-26	0		0	1	0	0	1	1	0	1	0	0	0	0	1	0	0	0	2	3680	0	0	0	1	1	40.1429
1690	28	2019-10-26	0		0	0	0	0	0	0	0	1	0	1	0	0	0	0	0	0	2	3040	0	0	0	1	1	40.5714
1691	27	2019-10-26	0		0	0	0	0	0	0	0	0	0	0	0	0	0	0	0	0	2	3330	0	0	0	1	1	40.7143
1692	25	2019-10-26	0		0	0	0	0	0	0	0	0	0	0	0	0	0	0	0	0	1	3430	0	0	0	3	1	40
1693	22	2019-10-26	0		0	0	0	0	0	0	0	1	0	0	0	0	0	0	0	0	1	3490	0	0	0	1	1	40.5714
1694	26	2019-10-26	0		0	0	1	0	0	0	0	1	0	1	0	0	1	0	0	0	2	1540	0	0	0	1	1	34.1429
1695	30	2019-10-26	0		0	0	0	0	1	0	0	1	0	0	0	0	0	0	0	0	2	2560	0	0	1	2	1	33.2857
1696	33	2019-10-26	0		0	0	0	0	1	0	0	1	0	0	0	0	0	0	0	0	1	3000	0	0	0	2	1	35.1429
1697	26	2019-10-27	0	1	1	0	0	0	0	0	0	0	0	0	0	0	0	0	0	0	1	3330	0	0	0	1	1	38.2857
1698	33	2019-10-27	0		0	0	0	0	0	0	0	1	0	1	1	0	0	0	0	0	1	2400	0	0	0	8	1	36
1699	28	2019-10-27	0		0	0	0	0	0	0	0	1	0	0	0	0	1	0	0	0	2	3200	0	0	0	1	1	36
1700	36	2019-10-27	0		0	0	0	1	0	0	0	1	0	0	0	0	1	0	0	0	2	2780	0	0	0	3	2	36.2857
1701	28	2019-10-27	0		0	0	0	0	0	0	0	0	0	1	0	0	0	0	0	0	1	2920	0	0	0	1	1	36.4286
1702	35	2019-10-27	0		0	0	1	0	1	0	0	1	1	0	0	0	0	0	0	0	1	2640	0	0	0	1	1	36.8571
1703	31	2019-10-27	0		0	0	0	0	0	0	0	0	0	0	0	0	0	0	0	0	1	3030	0	0	0	1	1	38
1704	33	2019-10-27	0		0	0	0	1	0	0	0	1	1	0	0	0	0	0	0	0	1	3770	0	0	0	3	2	38.1429
1705	25	2019-10-27	0		0	0	0	0	0	0	0	0	0	0	0	0	0	0	0	0	2	3040	0	0	0	2	1	38.8571
1706	32	2019-10-27	0		0	0	0	1	0	0	0	1	0	0	1	0	0	0	0	0	2	2970	0	0	0	2	2	39
1707	37	2019-10-27	0		0	0	0	1	0	0	0	1	0	0	0	0	0	0	0	0	1	3270	0	0	0	2	2	39
1708	34	2019-10-27	0		0	0	0	1	0	0	0	1	0	0	0	0	0	0	0	0	2	2980	0	0	0	2	2	39
1709	33	2019-10-27	0		0	0	0	0	0	0	0	0	0	0	0	0	0	0	0	0	2	3700	0	0	0	3	2	39.1429
1710	27	2019-10-27	0		0	0	0	0	0	0	0	0	0	0	0	0	0	0	0	0	2	3000	0	0	0	3	2	39.1429
1711	27	2019-10-27	0		0	0	0	0	0	1	0	1	0	1	0	0	0	0	0	0	1	3480	0	0	0	1	1	39.1429
1712	27	2019-10-27	0		0	0	0	0	0	0	0	0	0	0	0	0	0	0	0	0	1	3110	0	0	0	1	1	39.7143
1713	34	2019-10-27	0		0	0	0	0	1	0	0	0	0	0	0	0	0	0	0	0	1	4160	0	0	0	1	1	39.7143
1714	27	2019-10-27	0		0	0	0	0	0	0	0	0	0	0	0	0	0	0	0	0	1	3400	0	0	0	1	1	40
1715	30	2019-10-27	0		0	0	0	0	0	0	0	1	0	0	0	0	1	0	0	1	1	3410	0	0	0	2	1	40
1716	25	2019-10-27	0		0	0	0	0	0	0	0	0	0	0	0	0	0	0	0	0	2	3950	0	0	0	1	1	40.1429
1717	31	2019-10-27	0		0	0	0	0	0	0	0	0	0	0	0	0	1	0	0	0	2	3810	0	0	0	3	3	40.1429
1718	21	2019-10-27	0		0	0	0	0	0	0	0	0	0	0	0	0	0	0	0	1	1	4020	0	0	0	1	1	40.2857
1719	27	2019-10-27	0		0	0	0	0	0	0	0	1	0	0	0	0	0	0	0	0	1	2780	0	0	0	1	1	40.5714
1720	28	2019-10-27	0		0	0	0	0	0	0	0	0	0	0	0	0	1	0	0	0	2	3450	0	0	0	2	1	40.4286
1721	28	2019-10-27	0		0	0	0	0	0	0	0	0	0	0	0	0	0	0	0	0	1	3450	0	0	0	3	1	40.5714
1722	28	2019-10-27	0		0	0	0	0	0	0	0	1	1	0	0	0	1	0	0	0	2	3580	0	0	0	2	1	39.1429
1723	28	2019-10-27	0		0	0	0	0	0	0	0	0	0	0	0	0	0	0	0	1	2	3660	0	0	0	1	1	41.1429
1724	27	2019-10-28	0	4	1	1	0	0	0	0	0	1	1	0	0	0	0	0	0	0	2	2220	0	0	0	1	1	34.2857
1725	33	2019-10-28	0		0	0	0	0	0	0	0	1	0	0	0	1	0	0	0	0	1	2880	0	0	0	2	2	36.8571
1726	22	2019-10-28	0		0	0	0	0	0	0	0	0	0	0	1	0	0	0	0	0	1	3300	0	0	0	3	1	38
1727	31	2019-10-28	0		0	0	0	0	0	0	0	1	0	0	0	0	0	0	0	0	1	3200	0	0	0	2	1	38.1429
1728	29	2019-10-28	0		0	0	0	0	0	0	1	0	0	0	0	0	1	0	0	0	1	3050	0	0	0	1	1	38.1429
1729	32	2019-10-28	0		0	0	0	0	0	0	0	0	0	0	1	0	0	0	0	0	1	3250	0	0	0	2	2	38.5714
1730	24	2019-10-28	0		0	0	0	0	0	0	0	1	0	1	0	0	0	0	0	0	2	3640	0	0	0	2	1	38.7143
1731	28	2019-10-28	0		0	0	0	1	0	0	0	1	0	0	1	0	0	0	0	0	1	3770	0	0	0	3	2	38.8571
1732	30	2019-10-28	0		0	0	0	0	0	0	0	1	0	0	0	0	0	0	0	0	1	3150	0	0	0	1	1	38.8571
1733	25	2019-10-28	0		0	0	0	1	0	0	0	1	1	0	1	0	0	0	0	0	1	3130	0	0	0	3	2	38.8571
1734	23	2019-10-28	0		0	0	0	0	0	0	0	0	0	0	0	0	0	0	0	0	2	2950	0	0	0	2	1	38.8571
1735	25	2019-10-28	0		0	0	0	0	0	0	0	0	0	0	0	0	0	0	0	0	1	3450	0	0	0	1	1	39
1736	25	2019-10-28	0		0	0	0	0	0	0	0	1	0	0	0	0	0	0	0	0	1	4470	0	0	0	4	1	39.2857
1737	29	2019-10-28	0		0	0	0	0	1	0	0	1	0	0	0	0	0	0	0	0	2	3500	0	0	0	1	1	39.4286
1738	25	2019-10-28	0		0	0	0	0	0	0	0	0	0	0	0	0	0	0	0	0	2	3500	0	0	0	3	2	39.8571
1739	28	2019-10-28	0		0	0	0	0	0	0	0	0	0	0	0	0	0	0	0	0	1	3420	0	0	0	1	1	40.1429
1740	30	2019-10-28	0		0	0	0	0	0	0	0	0	0	0	0	0	0	0	0	0	2	3250	0	0	0	2	1	40.2857
1741	26	2019-10-28	0		0	0	0	0	0	0	0	0	0	0	0	0	0	0	0	0	1	3300	0	0	0	2	1	39
1742	29	2019-10-28	0		0	0	0	0	0	0	0	0	0	0	0	0	1	0	0	0	1	3100	0	0	0	3	2	39
1743	32	2019-10-28	0		0	1	0	0	1	0	0	1	0	0	0	0	0	0	0	0	2	3850	0	0	0	3	1	40.7143
1744	32	2019-10-28	0		0	0	0	0	0	0	0	1	0	0	0	0	0	0	0	0	1	3720	0	0	0	2	1	39.4286
1745	28	2019-10-28	0		0	0	0	0	0	0	0	1	0	0	0	0	0	0	0	0	1	3560	0	0	0	1	1	40.8571
1746	27	2019-10-28	0		0	0	0	0	0	0	0	1	0	0	0	0	0	0	0	0	1	3250	0	0	0	1	1	40.8571
1747	31	2019-10-28	0		0	0	0	0	0	0	0	0	1	0	0	0	0	0	0	0	1	3300	0	0	0	3	2	40
1748	38	2019-10-28	0		0	0	1	0	1	0	0	1	0	0	0	1	0	0	0	1	1	1570	0	0	1	5	3	32.4286
1749	33	2019-10-28	0		0	0	0	0	1	0	0	1	1	0	0	0	1	0	0	0	2	2270	0	0	0	1	1	34.1429
1750	37	2019-10-29	0		0	0	0	1	0	0	0	1	0	0	0	0	0	0	0	0	1	3040	0	0	0	4	2	36.4286
1751	30	2019-10-29	0		0	0	0	0	0	0	0	0	0	1	0	0	0	0	0	0	1	2700	0	0	0	1	1	36.5714
1752	33	2019-10-29	0		0	0	0	0	0	0	0	1	0	0	0	0	1	0	0	0	2	2850	0	0	0	3	1	38.2857
1753	27	2019-10-29	0		0	0	0	0	0	0	0	0	0	0	0	0	0	0	0	0	2	3350	0	0	0	2	2	38.4286
1754	17	2019-10-29	0		0	0	0	0	0	0	0	0	0	0	0	0	0	0	0	0	1	3100	0	0	0	1	1	38.5714
1755	29	2019-10-29	0		0	0	0	1	0	0	0	1	0	0	0	0	0	0	0	0	2	3380	0	0	0	2	2	38.7143
1756	35	2019-10-29	0		0	0	0	1	0	0	0	1	0	0	1	0	0	0	0	0	2	3400	0	0	0	4	2	38.8571
1757	31	2019-10-29	0		0	0	0	0	0	0	0	0	0	0	0	0	0	0	0	0	1	3250	0	0	0	1	1	38.7143
1758	33	2019-10-29	0		0	0	0	0	0	0	0	1	0	0	0	0	0	0	0	0	1	3400	0	0	1	6	2	39
1759	28	2019-10-29	0		0	0	0	0	0	0	0	1	0	0	0	0	1	0	0	0	1	3250	0	0	0	2	2	39
1760	31	2019-10-29	0		0	0	0	1	0	0	0	1	0	0	0	0	0	0	0	0	2	3900	0	0	0	3	2	39
1761	26	2019-10-29	0		0	0	0	0	0	0	0	0	0	0	0	0	0	0	0	0	1	3960	0	0	0	2	2	39.2857
1762	37	2019-10-29	0		0	0	0	0	0	0	0	0	1	0	0	0	0	0	0	0	2	3210	0	0	0	3	2	39.4286
1763	28	2019-10-29	0		0	0	0	0	0	0	0	0	1	0	0	0	1	1	0	0	1	3510	0	0	0	3	2	39.5714
1764	25	2019-10-29	0		0	0	0	0	0	0	0	0	0	0	0	0	0	0	0	0	2	3580	0	0	0	1	1	39.5714
1765	30	2019-10-29	0		0	0	0	0	0	0	0	1	0	0	0	0	1	0	0	0	1	4050	0	0	0	1	1	39.7143
1766	26	2019-10-29	0		0	0	0	0	0	0	0	0	0	1	0	0	0	0	0	0	1	3790	0	0	0	2	2	39.8571
1767	26	2019-10-29	0		0	0	0	0	1	0	0	1	0	0	0	0	0	0	0	0	2	4030	0	0	0	1	1	40
1768	26	2019-10-29	0		0	0	0	0	0	0	0	0	0	0	0	0	0	0	0	0	2	2640	0	0	0	2	1	39.8571
1769	31	2019-10-29	0		0	0	0	0	0	0	0	0	0	0	0	0	0	0	0	0	1	3780	0	0	0	4	2	40.1429
1770	27	2019-10-29	0		0	0	0	0	0	0	0	1	0	0	0	0	1	0	0	0	1	3130	0	0	0	2	1	40.1429
1771	32	2019-10-29	0		0	0	0	0	0	0	0	0	0	0	0	0	1	0	0	0	2	2980	0	0	0	2	2	40.1429
1772	31	2019-10-29	0		0	0	0	0	0	0	1	1	0	0	0	0	0	0	0	0	2	3510	0	0	0	1	1	39.1429
1773	30	2019-10-29	0		0	0	0	0	0	0	0	1	0	0	0	0	0	0	0	0	1	4480	0	0	0	1	1	40.1429
1774	28	2019-10-29	0		0	0	0	0	0	0	0	1	0	1	0	0	0	0	0	0	2	3200	0	0	0	3	1	40.4286
1775	27	2019-10-29	0		0	0	0	0	0	0	0	0	0	0	0	0	0	0	0	0	1	3350	0	0	0	1	1	40.5714
1776	28	2019-10-29	0		0	0	0	0	0	0	0	1	0	0	0	0	0	0	0	0	2	2140	0	0	1	2	1	32.8571
1777	26	2019-10-30	0		0	0	0	0	0	0	0	0	0	0	0	0	0	0	0	0	1	3270	0	0	0	1	1	37.4286
1778	27	2019-10-30	0		0	0	0	0	0	0	0	1	0	0	0	0	0	0	0	0	1	3680	0	0	0	1	1	37.8571
1779	40	2019-10-30	0		0	0	0	1	0	0	0	1	1	0	0	0	0	0	0	0	1	3640	0	0	0	7	3	39
1780	36	2019-10-30	0		0	0	0	1	0	0	0	1	0	0	0	0	0	0	0	0	1	3540	0	0	0	3	2	39
1781	30	2019-10-30	0		0	0	0	1	0	0	0	1	0	0	0	0	0	0	0	0	2	2960	0	0	0	4	2	39
1782	36	2019-10-30	0		0	0	0	1	0	0	0	1	0	0	0	0	0	0	0	0	2	3320	0	0	0	2	2	38.8571
1783	31	2019-10-30	0		0	0	0	1	0	0	0	1	0	0	1	0	0	0	0	0	2	3900	0	0	0	3	2	39.1429
1784	25	2019-10-30	0		0	0	0	0	0	0	0	0	0	0	0	0	0	0	0	0	2	2910	0	0	0	1	1	39.4286
1785	25	2019-10-30	0		0	0	0	0	0	0	0	0	0	0	0	0	0	0	0	0	2	3020	0	0	0	2	1	39.4286
1786	45	2019-10-30	0		0	0	0	0	0	1	0	1	1	0	0	0	0	0	0	0	2	3700	0	0	0	2	1	39.5714
1787	45	2019-10-30	0		0	0	0	1	0	1	1	1	1	0	0	0	0	0	0	0	2	4180	0	0	0	5	2	39.5714
1788	30	2019-10-30	0		0	0	0	0	1	0	0	0	0	0	1	0	0	0	0	0	2	3400	0	0	0	1	1	39.7143
1789	33	2019-10-30	0		0	1	0	0	0	0	0	0	0	0	0	0	0	0	0	0	1	3310	0	0	0	5	2	39.7143
1790	30	2019-10-30	0		0	0	0	0	0	0	0	1	0	1	0	0	0	1	0	0	2	3320	0	0	0	2	1	39.7143
1791	29	2019-10-30	0		0	0	0	0	0	0	1	0	0	0	0	0	0	0	0	0	2	3020	0	0	0	1	1	39.8571
1792	33	2019-10-30	0		0	0	0	0	1	0	0	0	0	0	1	0	0	0	0	0	1	2900	0	0	0	1	1	39.8571
1793	28	2019-10-30	0		0	0	0	0	0	0	0	0	1	0	0	0	0	0	0	0	1	2940	0	0	0	1	1	40
1794	28	2019-10-30	0		0	0	0	0	0	0	0	1	0	0	0	0	0	0	0	0	2	3500	0	0	0	1	1	40
1795	30	2019-10-30	0		0	0	0	0	0	0	0	1	1	0	0	0	0	0	0	0	1	3600	0	0	0	1	1	40
1796	31	2019-10-30	0		0	0	0	0	0	0	0	1	0	0	0	0	0	0	0	0	2	3330	0	0	0	2	1	40.1429
1797	29	2019-10-30	0		0	0	0	0	0	0	0	0	0	0	1	0	0	0	0	0	1	3510	0	0	0	1	1	40.4286
1798	28	2019-10-30	0		0	0	0	0	0	0	0	1	1	0	0	0	0	0	0	0	1	3820	0	0	0	1	1	40.4286
1799	31	2019-10-30	0		0	0	0	0	0	0	0	0	0	0	0	0	0	0	0	0	1	3350	0	0	0	1	1	40.5714
1800	34	2019-10-30	0		0	0	0	0	0	0	0	0	0	0	0	0	0	0	0	1	2	3690	0	0	0	3	1	40.8571
1801	25	2019-10-30	0		0	0	0	0	0	0	0	1	0	0	0	0	1	0	0	0	1	3900	0	0	0	2	1	39.8571
1802	27	2019-10-30	0		0	0	0	0	0	0	0	0	0	0	0	0	0	0	0	0	1	2960	0	0	0	1	1	39.5714
1803	25	2019-10-31	0		0	0	0	0	0	0	0	0	1	0	0	0	0	0	0	0	1	3450	0	0	0	1	1	37.1429
1804	27	2019-10-31	0		0	0	0	0	0	0	0	0	0	0	0	0	1	0	0	0	1	3620	0	0	0	1	1	38.5714
1805	30	2019-10-31	0		0	0	0	0	0	0	0	0	0	0	0	0	0	0	0	0	2	3110	0	0	0	5	2	38.8571
1806	22	2019-10-31	0		0	0	0	0	0	0	0	0	0	1	0	1	0	0	0	0	1	3180	0	0	0	6	2	39.1429
1807	25	2019-10-31	0		0	0	0	0	0	0	0	1	0	0	0	0	0	0	0	0	2	3520	0	0	1	1	1	39.2857
1808	26	2019-10-31	0		0	0	0	0	0	0	0	1	0	1	0	0	0	0	0	0	2	3300	0	0	0	1	1	39.7143
1809	30	2019-10-31	0		0	0	0	0	0	0	0	0	0	1	0	0	0	0	0	0	1	2980	0	0	0	3	2	39.8571
1810	30	2019-10-31	0		0	0	0	0	0	0	0	1	0	0	0	0	0	0	0	0	1	3490	0	0	0	3	1	38.8571
1811	27	2019-10-31	0		0	0	0	0	0	0	0	0	0	0	0	0	0	0	0	0	1	3760	0	0	0	4	2	39.2857
1812	33	2019-10-31	0		0	0	0	0	0	0	0	0	1	0	0	0	0	0	0	0	2	3470	0	0	0	2	1	40.5714
1813	35	2019-10-31	0		0	0	0	0	0	0	0	0	0	0	0	0	0	0	0	0	2	3450	0	0	0	2	1	40.5714
1814	22	2019-10-31	0		0	0	0	0	0	0	0	0	0	0	0	0	0	0	0	0	1	3770	0	0	0	2	2	40.8571
1815	28	2019-10-31	0		0	0	0	0	0	0	0	1	0	0	0	0	0	0	0	0	1	3960	0	0	0	1	1	40.8571
1816	31	2019-10-31	0		0	0	0	0	0	0	0	1	0	0	0	0	0	0	0	0	2	3650	0	0	0	2	1	41.4286
1817	30	2020-01-24	1	3	1	0	0	0	0	0	0	0	0	0	0	0	0	0	0	0	1	2750	0	0	0	1	1	37.1429
1818	33	2020-01-24	1	4	1	1	0	1	0	0	0	1	0	1	0	0	0	0	0	0	2	3500	0	0	0	2	2	39.1429
1819	31	2020-01-24	1		0	0	0	1	0	0	0	0	0	0	0	0	0	0	0	0	1	1770	0	0	0	2	2	30.5714
1820	27	2020-01-24	1		0	0	0	0	0	0	0	0	0	1	0	0	0	0	0	0	1	2960	0	0	0	2	1	36.8571
1821	33	2020-01-24	1		0	0	0	0	0	0	0	1	0	0	0	0	1	0	0	0	2	2360	0	1	1	1	1	37
1822	25	2020-01-24	1		0	0	0	0	0	0	0	1	1	0	0	0	0	0	0	0	1	3080	0	0	0	2	2	37.7143
1823	29	2020-01-24	1		0	0	0	0	0	0	0	0	1	1	0	0	0	0	0	0	1	2980	0	0	0	1	1	38
1824	29	2020-01-24	1		0	0	0	0	0	0	0	0	1	1	0	0	0	0	0	0	2	3320	0	0	0	1	1	38.2857
1825	34	2020-01-24	1		0	0	0	1	0	0	0	1	1	0	0	0	0	0	0	0	1	3440	0	0	0	6	3	38.2857
1826	29	2020-01-24	1		0	0	0	0	0	0	0	0	0	1	0	0	0	0	0	0	1	3220	0	0	0	2	2	38.5714
1827	33	2020-01-24	1		0	0	0	0	0	0	0	1	0	0	0	0	0	0	0	0	1	3070	1	0	0	3	2	38.5714
1828	34	2020-01-24	1		0	0	0	1	0	0	0	1	0	0	0	0	0	0	0	0	1	3080	0	0	0	3	2	38.8571
1829	32	2020-01-24	1		0	0	0	1	0	0	0	1	0	1	0	0	0	0	0	0	1	3500	0	0	0	6	2	39
1830	34	2020-01-24	1		0	0	0	1	0	0	0	1	0	0	0	0	0	0	0	0	1	3800	0	0	0	4	2	39.1429
1831	37	2020-01-24	1		0	0	0	1	0	0	0	1	0	0	0	0	0	0	0	0	2	3400	0	0	0	5	3	39.1429
1832	33	2020-01-24	1		0	0	0	1	0	0	0	1	0	0	0	0	0	0	0	0	2	3440	0	0	0	2	2	39.1429
1833	38	2020-01-24	1		0	0	0	1	0	0	0	1	1	0	0	0	0	0	0	0	2	3260	0	0	0	3	2	39.2857
1834	30	2020-01-24	1		0	0	0	0	0	0	1	1	0	0	0	0	0	0	0	0	2	3290	0	0	0	1	1	39.4286
1835	26	2020-01-24	1		0	0	0	0	0	0	0	1	0	1	0	0	0	0	0	0	2	2750	0	0	0	3	1	39.4286
1836	23	2020-01-24	1		0	0	0	0	0	0	0	0	1	1	0	0	0	0	0	0	2	3790	0	0	0	1	1	39.5714
1837	36	2020-01-24	1		0	0	0	0	0	0	0	1	1	0	0	0	0	0	0	0	1	4160	0	0	0	1	1	39.5714
1838	23	2020-01-24	1		0	0	0	0	0	0	0	0	1	1	0	0	0	0	0	0	1	3400	0	0	0	2	1	39.7143
1839	26	2020-01-24	1		0	0	0	0	0	0	0	1	0	1	0	0	0	0	0	0	1	4030	0	0	0	2	2	39.7143
1840	26	2020-01-24	1		0	0	0	0	0	0	0	1	1	0	0	0	0	0	0	0	2	2980	0	0	1	1	1	38.7143
1841	29	2020-01-24	1		0	0	0	0	0	0	0	0	0	0	0	0	0	0	0	0	1	3430	0	0	0	4	3	39.8571
1842	33	2020-01-24	1		0	0	0	0	0	0	0	0	0	0	0	0	0	0	0	0	2	3650	0	0	0	5	2	39.8571
1843	27	2020-01-24	1		0	0	0	0	0	0	0	0	0	0	0	0	0	0	0	0	2	3250	0	0	0	3	2	39.8571
1844	28	2020-01-24	1		0	0	0	0	0	0	0	1	0	0	0	0	0	0	0	0	1	4030	0	0	0	1	1	40
1845	32	2020-01-24	1		0	0	0	1	0	0	1	1	0	1	0	0	0	0	0	0	1	3190	0	0	0	1	1	40.1429
1846	27	2020-01-24	1		0	0	0	0	0	0	0	1	0	0	0	0	0	0	0	0	2	3300	0	0	0	1	1	40.1429
1847	27	2020-01-24	1		0	0	0	0	0	0	0	0	1	0	0	0	0	0	0	0	2	4020	0	0	0	2	1	40.1429
1848	26	2020-01-24	1		0	0	0	0	0	0	0	1	0	0	0	0	1	0	0	0	2	3200	0	0	0	1	1	39.4286
1849	35	2020-01-24	1		0	0	0	0	0	0	0	0	1	0	0	0	0	0	0	0	2	3070	0	0	0	1	1	40.4286
1850	32	2020-01-24	1		0	0	0	1	0	0	0	1	0	0	0	0	0	0	0	0	1	3620	0	0	0	2	2	40.4286
1851	23	2020-01-24	1		0	0	0	0	0	0	0	0	0	0	0	0	0	0	0	0	1	2930	0	0	0	2	1	40.7143
1852	32	2020-01-24	1		0	0	0	0	0	0	0	1	0	1	0	0	1	0	0	0	2	3090	0	0	0	1	1	40.2857
1853	28	2020-01-24	1		0	0	0	0	0	0	0	0	0	0	0	0	0	0	0	0	2	3860	0	0	0	1	1	40.4286
1854	26	2020-01-24	1		0	0	0	1	0	0	0	1	0	0	0	0	0	0	0	0	1	3220	0	0	0	6	3	40.2857
1855	31	2020-01-25	1		0	0	0	0	0	0	0	0	0	0	0	0	0	0	0	0	2	1240	0	0	0	2	1	28.1429
1856	25	2020-01-25	1		0	0	0	0	0	0	0	1	0	0	0	0	0	0	1	0	2	2460	0	0	0	1	1	34.1429
1857	25	2020-01-25	1		0	0	0	0	0	0	0	1	1	0	0	0	0	0	0	0	2	3000	0	0	0	1	1	37.8571
1858	30	2020-01-25	1		0	0	0	0	0	0	0	0	0	0	0	0	0	0	0	0	1	3150	0	0	0	2	3	38.4286
1859	32	2020-01-25	1		0	0	0	1	0	0	0	1	0	0	1	0	0	0	0	0	1	3430	0	0	0	3	2	38.1429
1860	36	2020-01-25	1		0	0	0	1	0	0	0	1	1	0	0	0	0	0	0	1	2	3250	0	0	0	3	2	38.2857
1861	33	2020-01-25	1		0	0	0	0	0	0	0	1	0	0	0	0	0	0	0	0	1	3280	0	0	1	1	1	38.2857
1862	24	2020-01-25	1		0	0	0	0	0	0	0	0	0	0	0	0	1	0	0	0	1	3160	0	0	0	1	1	38.4286
1863	33	2020-01-25	1		0	0	0	1	0	0	0	1	0	0	0	0	0	0	0	0	1	3760	0	0	0	3	2	38.7143
1864	24	2020-01-25	1		0	0	0	0	0	0	0	1	0	0	0	0	0	0	0	0	1	3750	0	0	0	1	1	39.1429
1865	27	2020-01-25	1		0	0	0	0	0	0	0	0	0	0	0	0	0	0	0	0	2	3060	0	0	0	1	1	39.1429
1866	26	2020-01-25	1		0	0	0	0	0	0	0	0	0	0	0	0	0	0	0	0	1	3860	0	0	0	1	1	39.1429
1867	37	2020-01-25	1		0	0	0	1	0	0	0	1	0	0	0	0	0	0	0	0	1	2660	0	0	0	3	2	39.2857
1868	27	2020-01-25	1		0	0	0	0	0	0	0	0	0	0	0	0	0	0	0	0	2	3630	0	0	0	1	1	39.2857
1869	27	2020-01-25	1		0	0	0	0	0	0	0	0	0	0	0	0	0	0	0	0	2	2790	0	0	0	1	1	39.7143
1870	29	2020-01-25	1		0	0	0	0	0	0	0	0	0	0	0	0	0	0	0	0	1	3410	0	0	0	5	2	38.5714
1871	32	2020-01-25	1		0	0	0	0	0	1	0	1	0	0	0	0	0	0	0	0	2	3580	0	0	0	2	1	39.5714
1872	25	2020-01-25	1		0	0	0	0	0	0	0	0	0	0	0	0	0	0	0	0	2	3210	0	0	0	2	1	39.8571
1873	22	2020-01-25	1		0	0	0	0	0	0	0	0	0	0	0	0	0	0	0	0	2	2970	0	0	0	3	1	39.7143
1874	17	2020-01-25	1		0	0	0	0	0	0	0	0	0	0	0	0	0	0	0	1	2	3620	0	0	0	1	1	39.8571
1875	27	2020-01-25	1		0	0	0	0	0	0	0	0	0	0	0	0	0	0	0	0	2	3030	0	0	0	2	1	39.8571
1876	31	2020-01-25	1		0	0	0	0	0	0	0	0	0	1	0	0	0	0	0	0	2	2600	0	0	0	2	2	40
1877	24	2020-01-25	1		0	0	0	0	0	0	0	1	0	0	0	0	0	0	0	0	1	3900	0	0	0	1	1	40.2857
1878	36	2020-01-25	1		0	0	0	1	0	0	0	1	0	0	0	0	0	0	0	0	1	2860	0	0	0	4	2	39.4286
1879	33	2020-01-25	1		0	0	0	0	0	0	0	1	0	0	1	0	0	0	0	0	1	3530	0	0	0	2	1	40.4286
1880	38	2020-01-25	1		0	0	0	0	0	0	0	0	0	1	0	0	0	0	0	0	1	3140	0	0	0	3	1	40.4286
1881	29	2020-01-25	1		0	0	0	0	0	0	0	1	0	0	0	0	0	0	0	0	1	3630	0	0	0	2	2	40.5714
1882	34	2020-01-25	1		0	0	0	0	0	0	0	1	0	0	0	0	0	0	0	1	1	3630	0	0	0	2	2	40.5714
1883	25	2020-01-25	1		0	0	0	0	0	0	0	0	1	0	0	0	0	0	0	0	1	3890	0	0	0	1	1	40.5714
1884	28	2020-01-25	1		0	0	0	0	0	0	0	0	0	0	0	0	0	0	0	0	2	4350	0	0	0	3	2	40.7143
1885	29	2020-01-25	1		0	0	0	0	0	0	0	0	0	0	0	0	0	0	0	0	1	3050	0	0	0	1	1	40.8571
1886	34	2020-01-25	1		0	0	0	0	0	0	0	0	1	0	0	0	0	0	0	0	1	3350	0	0	0	3	2	41
1887	25	2020-01-25	1		0	0	0	0	0	0	0	0	0	0	0	0	0	0	0	0	2	2900	0	0	0	1	1	39.5714
1888	27	2020-01-25	1		0	0	0	0	0	0	0	0	0	0	0	0	0	0	0	0	1	3230	0	0	0	1	1	39.4286
1889	35	2020-01-26	1		0	0	0	0	0	0	0	0	1	0	0	1	0	0	0	0	1	2700	0	0	0	6	2	36
1890	30	2020-01-26	1		0	0	0	0	0	0	1	1	0	1	0	0	0	0	1	0	2	2400	0	0	0	1	1	37.5714
1891	23	2020-01-26	1		0	0	0	0	0	1	0	0	0	0	0	0	1	0	0	0	2	2600	0	0	0	1	1	37.5714
1892	36	2020-01-26	1		0	0	0	0	0	0	0	0	0	1	0	0	0	0	0	0	1	3580	0	0	0	2	2	38
1893	26	2020-01-26	1		0	0	0	0	0	0	0	1	1	1	0	0	1	0	0	0	2	3000	0	0	1	1	1	38
1894	36	2020-01-26	1		0	0	0	0	0	0	0	0	0	0	1	0	1	0	0	0	2	3800	0	0	0	5	4	38.2857
1895	29	2020-01-26	1		0	0	0	0	0	0	0	1	0	0	0	0	0	0	0	0	1	3030	0	0	1	2	1	38.4286
1896	26	2020-01-26	1		0	0	0	0	0	0	0	1	0	0	0	1	0	0	0	0	2	2930	0	0	0	1	1	38.8571
1897	26	2020-01-26	1		0	0	0	0	0	0	0	1	1	0	0	1	0	0	0	0	2	2840	0	0	0	1	1	39.1429
1898	33	2020-01-26	1		0	0	0	0	0	0	0	0	0	0	0	0	0	0	0	0	1	3220	0	0	0	1	1	39.1429
1899	37	2020-01-26	1		0	0	0	1	0	0	0	1	0	0	0	0	0	0	0	0	1	3680	0	0	0	4	2	39.1429
1900	29	2020-01-26	1		0	0	0	0	0	0	0	0	0	0	0	0	0	0	0	0	2	3910	0	0	0	2	2	39.2857
1901	27	2020-01-26	1		0	0	0	0	0	0	0	1	0	1	0	0	0	0	0	0	2	3130	0	0	0	1	1	39.4286
1902	33	2020-01-26	1		0	0	0	1	0	0	0	1	1	0	0	0	0	0	0	0	2	3340	0	0	0	5	3	39.4286
1903	30	2020-01-26	1		0	0	0	0	0	0	0	0	0	0	0	0	0	0	0	0	2	2860	0	0	0	1	1	39.4286
1904	28	2020-01-26	1		0	0	0	0	0	0	0	0	0	1	0	0	0	0	0	1	1	3380	0	0	0	3	2	39.5714
1905	31	2020-01-26	1		0	0	0	0	0	0	0	0	0	0	0	0	0	0	0	0	2	3450	0	0	0	3	2	39.4286
1906	27	2020-01-26	1		0	0	1	0	0	0	0	1	0	0	0	0	0	0	0	0	1	2910	0	0	0	3	2	39.5714
1907	24	2020-01-26	1		0	0	0	0	0	0	0	0	0	0	0	0	0	0	0	0	1	4000	0	0	0	3	2	39.7143
1908	40	2020-01-26	1		0	1	0	1	0	0	0	1	0	0	0	0	0	0	0	0	2	4180	0	0	0	5	2	39.7143
1909	30	2020-01-26	1		0	0	0	0	0	0	0	0	0	0	0	0	0	0	0	0	1	3120	0	0	0	1	1	39.7143
1910	26	2020-01-26	1		0	0	0	0	0	0	0	0	0	1	0	0	0	0	0	0	1	3830	0	0	0	1	1	40
1911	27	2020-01-26	1		0	0	0	0	0	0	0	0	0	0	0	0	0	0	0	0	1	3080	0	0	0	2	1	40
1912	32	2020-01-26	1		0	0	0	0	0	0	0	1	0	0	0	0	0	0	0	0	1	4330	0	0	0	1	1	40
1913	24	2020-01-26	1		0	0	0	0	0	0	0	0	0	0	0	0	0	0	0	0	2	3430	0	0	0	1	1	40
1914	28	2020-01-26	1		0	0	0	0	0	0	0	1	0	1	0	0	0	0	0	0	2	3850	0	0	0	2	1	40.1429
1915	26	2020-01-26	1		0	0	0	0	0	0	0	0	0	0	0	0	0	0	0	0	2	3400	0	0	0	1	1	40.1429
1916	25	2020-01-26	1		0	0	0	0	0	0	0	0	0	0	0	0	1	0	0	0	1	2780	0	0	0	1	1	40.4286
1917	27	2020-01-26	1		0	0	0	0	0	0	0	1	0	0	0	0	0	0	0	0	2	3250	0	0	0	1	1	40.4286
1918	30	2020-01-26	1		0	0	0	0	0	0	0	1	0	0	1	0	0	0	0	1	1	3850	0	0	0	2	1	39.7143
1919	28	2020-01-26	1		0	0	0	0	0	0	0	1	0	0	0	0	0	0	0	0	2	3360	0	0	0	1	1	40.8571
1920	35	2020-01-27	1		0	0	0	1	0	0	0	1	0	0	0	0	1	0	1	0	2	1540	0	1	0	3	2	33.7143
1921	35	2020-01-27	1		0	0	0	1	0	0	0	0	0	0	0	0	0	0	0	0	1	2710	0	0	0	2	2	34.2857
1922	34	2020-01-27	1		0	0	0	1	0	0	0	1	1	0	0	1	0	0	0	1	1	3060	0	0	0	5	3	36.4286
1923	27	2020-01-27	1		0	0	1	0	0	0	0	1	0	0	0	0	0	0	0	0	1	2500	0	0	1	1	1	36.8571
1924	29	2020-01-27	1		0	0	0	0	0	0	0	1	0	0	1	0	1	0	0	0	1	2660	0	0	1	2	1	36.4286
1925	29	2020-01-27	1		0	0	0	0	0	0	0	0	0	1	0	0	0	0	0	0	1	2590	0	0	0	1	1	37.5714
1926	29	2020-01-27	1		0	0	0	1	0	0	0	0	0	0	0	0	0	0	0	0	2	3220	0	0	0	6	2	37.8571
1927	38	2020-01-27	1		0	0	0	0	0	0	0	0	0	1	0	0	0	0	0	0	1	2850	0	0	0	3	2	38
1928	24	2020-01-27	1		0	0	0	0	0	0	0	0	0	0	0	0	0	0	0	0	1	3100	0	0	0	1	1	38.1429
1929	27	2020-01-27	1		0	0	0	0	0	0	0	0	0	0	0	0	1	0	0	0	1	2820	0	0	0	2	1	38.1429
1930	28	2020-01-27	1		0	0	0	0	0	0	0	0	0	0	0	0	0	0	0	0	1	3250	0	0	0	1	1	38.5714
1931	36	2020-01-27	1		0	0	0	1	0	0	1	1	0	1	1	0	0	0	0	0	2	3460	0	0	0	5	2	38.7143
1932	33	2020-01-27	1		0	0	0	0	0	0	0	0	0	0	0	0	1	0	0	0	1	2970	0	0	0	1	1	38.7143
1933	24	2020-01-27	1		0	0	0	1	0	1	0	1	0	0	1	0	0	0	0	0	1	3470	0	0	0	2	2	38.8571
1934	29	2020-01-27	1		0	0	0	0	0	0	0	1	0	0	0	0	0	0	0	0	2	3560	0	0	1	1	1	38.8571
1935	31	2020-01-27	1		0	0	0	1	0	0	0	1	0	0	0	0	0	0	0	0	2	2930	0	0	0	3	2	38.8571
1936	27	2020-01-27	1		0	0	0	0	0	0	0	0	0	0	0	0	0	0	0	0	2	3120	0	0	0	4	2	38.8571
1937	34	2020-01-27	1		0	0	0	0	0	0	0	0	0	0	0	0	0	0	0	0	1	2880	0	0	0	2	2	39
1938	28	2020-01-27	1		0	0	0	0	0	0	0	0	0	0	0	0	0	0	0	0	2	3530	0	0	0	2	2	39
1939	28	2020-01-27	1		0	0	0	0	0	0	0	1	0	1	0	0	0	0	0	0	2	3380	0	0	0	2	1	39
1940	33	2020-01-27	1		0	0	0	1	0	0	0	1	0	0	0	0	0	0	0	0	2	3760	0	0	0	3	2	39
1941	28	2020-01-27	1		0	0	0	1	0	0	0	1	1	0	0	0	0	0	0	0	1	3790	0	0	0	3	2	39.2857
1942	32	2020-01-27	1		0	0	0	1	0	0	0	1	0	0	0	0	0	0	0	0	1	4290	0	0	0	2	2	39.2857
1943	42	2020-01-27	1		0	0	0	0	0	0	1	0	0	0	0	0	0	0	0	0	1	4170	0	0	0	3	2	39.2857
1944	29	2020-01-27	1		0	0	0	0	0	0	0	0	0	0	0	0	0	0	0	0	1	3200	0	0	0	3	2	39.4286
1945	30	2020-01-27	1		0	0	0	0	0	0	0	0	0	1	0	0	0	0	0	0	1	3350	0	0	0	2	2	39.4286
1946	33	2020-01-27	1		0	0	0	0	0	0	0	0	0	0	0	0	0	0	0	0	2	3160	0	0	0	2	2	39.4286
1947	28	2020-01-27	1		0	0	0	0	0	0	0	0	0	0	0	0	0	0	0	0	2	3200	0	0	0	3	2	39.4286
1948	38	2020-01-27	1		0	0	0	0	0	0	0	0	1	0	0	0	0	0	0	0	2	3080	0	0	0	2	2	39.5714
1949	32	2020-01-27	1		0	0	0	0	0	0	0	0	1	0	0	0	0	0	0	0	1	3870	0	0	0	2	2	39.5714
1950	22	2020-01-27	1		0	0	0	0	0	1	0	0	0	0	0	0	0	0	0	0	1	2970	0	0	0	1	1	39.5714
1951	29	2020-01-27	1		0	0	0	0	0	0	0	0	0	0	0	0	0	0	0	0	1	3680	0	0	0	1	1	39.5714
1952	28	2020-01-27	1		0	0	0	0	0	0	0	0	0	1	0	0	0	0	0	0	2	2920	0	0	0	2	1	39.8571
1953	36	2020-01-27	1		0	0	0	0	0	0	0	1	0	0	0	0	0	0	0	0	1	4120	0	0	0	2	1	39.8571
1954	28	2020-01-27	1		0	0	0	0	0	0	0	0	1	0	0	0	0	0	0	0	1	3370	0	0	0	3	1	39.8571
1955	24	2020-01-27	1		0	0	0	1	0	0	0	1	0	0	0	0	0	0	0	0	2	2950	0	0	0	2	2	39.8571
1956	24	2020-01-27	1		0	0	0	0	0	0	0	0	0	0	0	0	0	0	0	0	1	3340	0	0	0	1	1	39.8571
1957	27	2020-01-27	1		0	0	0	0	0	0	0	0	1	0	0	0	0	0	0	0	1	3030	0	0	0	1	1	39.8571
1958	30	2020-01-27	1		0	0	0	0	0	0	0	0	0	0	1	0	0	0	0	0	2	2950	0	0	0	1	1	40.2857
1959	24	2020-01-27	1		0	0	0	0	0	0	0	1	0	1	0	0	0	0	0	0	2	3300	1	0	0	1	1	40.2857
1960	25	2020-01-27	1		0	0	0	0	0	0	0	0	0	0	1	0	0	0	0	0	2	3330	0	0	0	1	1	40.2857
1961	30	2020-01-27	1		0	0	0	0	0	0	1	1	0	0	0	0	0	0	0	0	2	4300	0	0	0	2	1	39.2857
1962	31	2020-01-27	1		0	0	0	0	0	0	0	0	0	0	0	0	0	0	0	0	1	3360	0	0	0	3	1	40.7143
1963	29	2020-01-27	1		0	0	0	0	0	0	0	0	0	0	0	0	0	1	0	0	1	4120	0	0	0	2	2	40.7143
1964	28	2020-01-27	1		0	0	0	0	0	0	0	0	0	0	0	0	0	0	0	0	1	3360	0	0	0	1	1	40.7143
1965	27	2020-01-27	1		0	0	0	0	0	0	0	1	0	0	0	1	0	0	0	0	2	3830	0	0	0	1	1	41.1429
1966	29	2020-01-27	1		0	0	0	0	0	0	0	0	0	0	0	0	0	0	0	0	1	3450	0	0	0	1	1	40.2857
1967	29	2020-01-27	1		0	0	0	0	0	0	0	1	0	0	0	0	0	0	0	0	1	3870	0	0	0	1	1	41
1968	30	2020-01-28	1	5	1	0	0	1	0	0	0	1	0	0	0	0	0	0	0	1	2	1860	0	0	0	3	2	33.8571
1969	28	2020-01-28	1	1	1	0	0	0	0	0	0	1	0	0	0	0	0	0	0	0	2	3520	0	0	0	1	1	38.7143
1970	29	2020-01-28	1		0	1	0	0	0	0	0	0	1	1	0	0	0	0	0	0	1	2410	0	0	0	1	1	34
1971	29	2020-01-28	1		0	1	0	0	0	0	0	0	1	1	0	0	0	0	0	0	1	2410	0	0	0	1	1	34
1972	31	2020-01-28	1		0	0	0	0	0	0	0	0	0	1	0	0	0	0	0	0	1	3110	0	0	0	2	1	36.4286
1973	28	2020-01-28	1		0	0	0	1	0	0	0	1	1	0	0	0	1	0	0	1	1	3730	0	0	0	4	2	38.1429
1974	29	2020-01-28	1		0	0	0	0	0	0	0	1	0	0	0	0	0	0	0	0	2	2520	0	0	1	1	1	37.5714
1975	32	2020-01-28	1		0	0	0	0	0	0	0	0	0	1	0	0	0	0	0	0	2	3600	0	0	0	2	2	38.4286
1976	31	2020-01-28	1		0	0	0	0	0	0	0	0	0	0	0	0	0	0	0	0	2	3360	0	0	0	3	2	38.4286
1977	37	2020-01-28	1		0	0	0	1	0	1	0	1	0	0	0	0	1	0	0	0	2	3520	0	0	0	4	2	38.5714
1978	29	2020-01-28	1		0	0	0	1	0	0	0	1	0	0	0	0	0	0	0	0	1	3960	0	0	0	2	2	38.7143
1979	32	2020-01-28	1		0	0	0	1	0	0	0	1	0	0	0	0	0	0	0	0	1	3360	0	0	1	2	2	38.7143
1980	35	2020-01-28	1		0	0	0	1	0	0	0	1	1	0	0	0	0	0	0	0	1	3190	0	0	0	6	3	38.8571
1981	29	2020-01-28	1		0	0	0	0	0	0	0	1	1	0	0	0	0	0	0	0	1	3880	0	0	1	5	2	38.8571
1982	30	2020-01-28	1		0	0	0	0	0	0	0	0	1	0	0	0	0	0	0	0	2	3350	0	0	0	2	2	38.8571
1983	36	2020-01-28	1		0	0	0	1	0	0	0	1	0	0	0	0	0	0	0	0	1	3610	0	0	0	2	2	38.8571
1984	24	2020-01-28	1		0	0	0	0	0	0	0	1	0	0	0	0	0	0	0	0	1	3730	0	0	0	1	1	39
1985	32	2020-01-28	1		0	0	0	1	0	0	0	1	0	0	0	0	0	0	0	0	2	3820	0	0	0	4	2	39
1986	34	2020-01-28	1		0	0	0	1	0	0	0	1	0	0	0	0	0	0	0	0	2	3360	0	0	1	3	2	39.1429
1987	30	2020-01-28	1		0	0	0	0	0	0	0	0	0	0	0	0	0	0	0	0	1	3140	0	0	0	2	1	39.1429
1988	25	2020-01-28	1		0	0	0	0	0	0	0	0	0	0	0	0	1	0	0	0	1	2730	0	0	0	1	1	39.2857
1989	27	2020-01-28	1		0	0	0	0	0	0	0	0	0	0	0	0	0	0	1	1	1	3580	0	0	0	1	1	39.4286
1990	22	2020-01-28	1		0	0	0	0	0	0	0	0	0	0	0	0	0	0	0	0	2	3810	0	0	0	1	1	39.4286
1991	28	2020-01-28	1		0	0	0	0	0	0	0	1	0	1	0	0	0	0	0	0	1	3950	0	0	0	2	1	39.4286
1992	32	2020-01-28	1		0	0	0	0	0	0	0	1	0	1	0	0	0	0	0	0	2	2910	0	0	0	1	1	39.4286
1993	26	2020-01-28	1		0	0	0	0	0	1	0	0	1	0	0	0	1	0	0	0	1	3900	0	0	0	1	1	39.5714
1994	29	2020-01-28	1		0	0	0	0	0	0	0	0	1	1	0	0	0	0	0	0	1	3570	0	0	0	1	1	39.7143
1995	28	2020-01-28	1		0	0	0	0	0	0	0	1	0	0	0	0	0	0	0	0	1	3020	0	0	0	4	1	39.5714
1996	24	2020-01-28	1		0	0	0	0	0	0	0	0	0	1	0	0	1	0	0	0	2	3110	0	0	0	1	1	39.8571
1997	25	2020-01-28	1		0	0	0	0	0	0	0	0	0	0	0	0	1	0	0	0	1	3920	0	0	0	1	1	39.8571
1998	30	2020-01-28	1		0	0	0	0	0	0	0	0	1	0	0	0	1	0	0	0	2	3950	0	0	0	2	1	39.1429
1999	28	2020-01-28	1		0	0	0	0	0	0	0	0	0	1	0	0	0	0	0	0	2	3310	0	0	0	1	1	40.2857
[truncated: 1,273 more rows]

## Sheet: Sheet1
序号	入院诊断
1	G2P1	39	4	39.5714	39.5714
2	G1P0	39	4	39.5714	39.5714
3	G3P1	38	1	38.1429	38.1429
4	G2P0	39	1	39.1429	39.1429
5	G2P1	39	1	39.1429	39.1429
6	G3P1	38	4	38.5714	38.5714
7	G1P0	40		40	40
8	G1P0	41		41	41
9	G3P0	38	4	38.5714	38.5714
10	G1P0	39	2	39.2857	39.2857
11	G1P0	40	5	40.7143	40.7143
12	G1P0	39	6	39.8571	39.8571
13	G2P0	40	4	40.5714	40.5714
14	G2P1	40	6	40.8571	40.8571
15	G3P0	39		39	39
16	G1P0	40		40	40
17	G2P0	40	4	40.5714	40.5714
18	G6P2	40	5	40.7143	40.7143
19	G1P0	41	1	41.1429	41.1429
20	G1P0	40	1	40.1429	40.1429
21	G3P1	39	4	39.5714	39.5714
22	G3P0	40	3	40.4286	40.4286
23	G1P0	39		39	39
24	G3P1	39	1	39.1429	39.1429
25	G1P0	40	1	40.1429	40.1429
26	G1P0	40	5	40.7143	40.7143
27	G3P0	40		40	40
28	G1P0	40		40	40
29	G1P0	40	5	40.7143	40.7143
30	G4P1	40	5	40.7143	40.7143
31	G2P0	40	5	40.7143	40.7143
32	G1P0	41		41	41
33	G2P1	39		39	39
34	G5P2	40	3	40.4286	40.4286
35	G1P0	40	3	40.4286	40.4286
36	G1P0	40	3	40.4286	40.4286
37	G1P0	40	3	40.4286	40.4286
38	G1P0	40	4	40.5714	40.5714
39	G1P0	40	5	40.7143	40.7143
40	G4P1	39	2	39.2857	39.2857
41	G1P0	40	2	40.2857	40.2857
42	G2P1	40	2	40.2857	40.2857
43	G1P0	40	2	40.2857	40.2857
44	G1P0	40	3	40.4286	40.4286
45	G1P0	40	3	40.4286	40.4286
46	G2P0	40	3	40.4286	40.4286
47	G2P0	39	6	39.8571	39.8571
48	G3P1	41		41	41
49	G1P0	40	1	40.1429	40.1429
50	G3P0	40	1	40.1429	40.1429
51	G1P0	40	2	40.2857	40.2857
52	G2P1	40	2	40.2857	40.2857
53	G4P1	40	2	40.2857	40.2857
54	G2P1	40	2	40.2857	40.2857
55	G1P0	40	3	40.4286	40.4286
56	G1P0	40		40	40
57	G4P1	40		40	40
58	G1P0	40		40	40
59	G2P0	40	1	40.1429	40.1429
60	G4P1	39	3	39.4286	39.4286
61	G4P1	40	3	40.4286	40.4286
62	G2P0	40	4	40.5714	40.5714
63	G3P1	40	5	40.7143	40.7143
64	G1P0	40	6	40.8571	40.8571
65	G2P1	39	1	39.1429	39.1429
66	G2P1	40	5	40.7143	40.7143
67	G1P1	40	5	40.7143	40.7143
68	G1P0	40	4	40.5714	40.5714
69	G5P1	39	2	39.2857	39.2857
70	G1P0	40		40	40
71	G2P1	40		40	40
72	G1P0	40	5	40.7143	40.7143
73	G3P1	40	6	40.8571	40.8571
74	G1P0	41		41	41
75	G3P1	38	1	38.1429	38.1429
76	G1P0	40		40	40
77	G4P1	39	3	39.4286	39.4286
78	G3P1	38	6	38.8571	38.8571
79	G3P0	39	5	39.7143	39.7143
80	G1P0	38	5	38.7143	38.7143
81	G3P1	39		39	39
82	G1P0	40	4	40.5714	40.5714
83	G3P1	40	3	40.4286	40.4286
84	G1P0	40	5	40.7143	40.7143
85	G1P0	40	6	40.8571	40.8571
86	G1P0	39	5	39.7143	39.7143
87	G2P0	39	4	39.5714	39.5714
88	G2P0	39	4	39.5714	39.5714
89	G3P1	39		39	39
90	G1P0	39	6	39.8571	39.8571
91	G6P2	39	6	39.8571	39.8571
92	G2P1	39	6	39.8571	39.8571
93	G1P0	40		40	40
94	G1P0	40		40	40
95	G1P0	40		40	40
96	G2P0	40		40	40
97	G1P0	40	1	40.1429	40.1429
98	G1P0	40	2	40.2857	40.2857
99	G1P0	40	5	40.7143	40.7143
100	G1P0	40	6	40.8571	40.8571
101	G1P0	39	5	39.7143	39.7143
102	G1P0	40	3	40.4286	40.4286
103	G2P0	40	4	40.5714	40.5714
104	G3P1	39	3	39.4286	39.4286
105	G1P0	39	4	39.5714	39.5714
106	G4P1	39	4	39.5714	39.5714
107	G1P0	38	2	38.2857	38.2857
108	G1P0	39	5	39.7143	39.7143
109	G1P0	39	5	39.7143	39.7143
110	G1P0	39	5	39.7143	39.7143
111	G2P0	39	6	39.8571	39.8571
112	G4P0	39	6	39.8571	39.8571
113	G2P1	40		40	40
114	G2P1	40		40	40
115	G1P0	40	3	40.4286	40.4286
116	G2P1	39	4	39.5714	39.5714
117	G1P0	40	4	40.5714	40.5714
118	G3P1	40		40	40
119	G1P0	40	3	40.4286	40.4286
120	G2P0	41	1	41.1429	41.1429
121	G2P0	38	4	38.5714	38.5714
122	G2P1	39	2	39.2857	39.2857
123	G1P0	39	3	39.4286	39.4286
124	G1P0	39	4	39.5714	39.5714
125	G1P0	39	5	39.7143	39.7143
126	G2P0	39	6	39.8571	39.8571
127	G1P0	39	6	39.8571	39.8571
128	G2P1	39	6	39.8571	39.8571
129	G5P1	38	5	38.7143	38.7143
130	G2P1	39	6	39.8571	39.8571
131	G2P1	40		40	40
132	G2P1	40		40	40
133	G1P0	40	1	40.1429	40.1429
134	G2P0	40	2	40.2857	40.2857
135	G2P0	39	5	39.7143	39.7143
136	G1P0	40	2	40.2857	40.2857
137	G2P0	40	2	40.2857	40.2857
138	G1P0	40	3	40.4286	40.4286
139	G2P1	40	4	40.5714	40.5714
140	G2P1	40	4	40.5714	40.5714
141	G5P1	40	4	40.5714	40.5714
142	G2P0	39	5	39.7143	39.7143
143	G1P0	40	6	40.8571	40.8571
144	G1P0	39	1	39.1429	39.1429
145	G3P1	41	1	41.1429	41.1429
146	G2P0	40	2	40.2857	40.2857
147	G3P1	39	1	39.1429	39.1429
148	G2P0	39	2	39.2857	39.2857
149	G1P0	39	2	39.2857	39.2857
150	G1P0	39	3	39.4286	39.4286
151	G1P0	39	5	39.7143	39.7143
152	G2P0	39	5	39.7143	39.7143
153	G1P0	39	5	39.7143	39.7143
154	G2P0	39	5	39.7143	39.7143
155	G1P0	40		40	40
156	G2P0	40	1	40.1429	40.1429
157	G1P0	40	2	40.2857	40.2857
158	G1P0	40	4	40.5714	40.5714
159	G3P1	40	2	40.2857	40.2857
160	G2P0	39		39	39
161	G2P1	39		39	39
162	G4P1	39		39	39
163	G5P2	39	1	39.1429	39.1429
164	G1P0	39	3	39.4286	39.4286
165	G1P0	39	3	39.4286	39.4286
166	G2P1	39	3	39.4286	39.4286
167	G1P0	39	4	39.5714	39.5714
168	G3P0	39	4	39.5714	39.5714
169	G2P1	39	4	39.5714	39.5714
170	G2P1	39	5	39.7143	39.7143
171	G1P0	39	5	39.7143	39.7143
172	G3P1	39	5	39.7143	39.7143
173	G4P2	40		40	40
174	G2P1	40		40	40
175	G3P1	40	1	40.1429	40.1429
176	G2P0	40	2	40.2857	40.2857
177	G2P0	40	3	40.4286	40.4286
178	G1P0	40	3	40.4286	40.4286
179	G1P0	40	4	40.5714	40.5714
180	G2P1	39	1	39.1429	39.1429
181	G1P0	36	6	36.8571	36.8571
182	G4P1	38	6	38.8571	38.8571
183	G1P0	38	6	38.8571	38.8571
184	G2P1	39		39	39
185	G3P1	39		39	39
186	G1P0	39		39	39
187	G3P1	39	2	39.2857	39.2857
188	G2P0	39	3	39.4286	39.4286
189	G3P0	39	3	39.4286	39.4286
190	G3P0	39	3	39.4286	39.4286
191	G2P0	39	6	39.8571	39.8571
192	G2P0	39	6	39.8571	39.8571
193	G3P0	40		40	40
194	G1P0	40		40	40
195	G1P0	40		40	40
196	G1P0	40	1	40.1429	40.1429
197	G1P0	40	1	40.1429	40.1429
198	G3P1	40	1	40.1429	40.1429
199	G1P0	40	3	40.4286	40.4286
200	G4P0	41		41	41
201	G3P0	38	5	38.7143	38.7143
202	G2P1	38	5	38.7143	38.7143
203	G2P1	38	6	38.8571	38.8571
204	G3P1	38	6	38.8571	38.8571
205	G1P0	39		39	39
206	G1P0	39		39	39
207	G1P0	39		39	39
208	G5P1	39	1	39.1429	39.1429
209	G2P0	39	1	39.1429	39.1429
210	G2P0	39	1	39.1429	39.1429
211	G1P0	39	2	39.2857	39.2857
212	G1P0	39	3	39.4286	39.4286
213	G1P0	39	5	39.7143	39.7143
214	G2P0	39	5	39.7143	39.7143
215	G1P0	39	6	39.8571	39.8571
216	G1P0	40	1	40.1429	40.1429
217	G3P1	38	5	38.7143	38.7143
218	G1P0	40	4	40.5714	40.5714
219	G2P0	40	5	40.7143	40.7143
220	G1P0	40	5	40.7143	40.7143
221	G3P1	40	6	40.8571	40.8571
222	G1P0	39	4	39.5714	39.5714
223	G2P0	40	6	40.8571	40.8571
224	G4P1	39	3	39.4286	39.4286
225	G3P1	38	4	38.5714	38.5714
226	G1P0	38	4	38.5714	38.5714
227	G3P0	38	6	38.8571	38.8571
228	G4P1	38	6	38.8571	38.8571
229	G3P1	38	6	38.8571	38.8571
230	G4P1	39	1	39.1429	39.1429
231	G1P0	39	1	39.1429	39.1429
232	G1P0	39	1	39.1429	39.1429
233	G1P0	39	3	39.4286	39.4286
234	G2P1	39	5	39.7143	39.7143
235	G3P1	39	6	39.8571	39.8571
236	G3P1	39	6	39.8571	39.8571
237	G1P0	40		40	40
238	G5P2	40		40	40
239	G1P0	40	2	40.2857	40.2857
240	G1P0	40	3	40.4286	40.4286
241	G1P0	40	5	40.7143	40.7143
242	G3P0	40	5	40.7143	40.7143
243	G1P0	38	6	38.8571	38.8571
244	G1P0	40	1	40.1429	40.1429
245	G3P1	37	6	37.8571	37.8571
246	G1P0	38	3	38.4286	38.4286
247	G1P0	38	3	38.4286	38.4286
248	G5P2	38	4	38.5714	38.5714
249	G3P1	38	6	38.8571	38.8571
250	G4P1	38	6	38.8571	38.8571
251	G2P1	39	1	39.1429	39.1429
252	G5P1	39	3	39.4286	39.4286
253	G1P0	39	4	39.5714	39.5714
254	G3P1	39	4	39.5714	39.5714
255	G1P0	39	4	39.5714	39.5714
256	G1P0	39	5	39.7143	39.7143
257	G2P1	40		40	40
258	G1P0	38	5	38.7143	38.7143
259	G2P0	40	1	40.1429	40.1429
260	G1P0	40	2	40.2857	40.2857
261	G1P0	40	2	40.2857	40.2857
262	G1P0	40	5	40.7143	40.7143
263	G3P1	40	3	40.4286	40.4286
264	G1P0	40	3	40.4286	40.4286
265	G1P0	40	3	40.4286	40.4286
266	G1P0	40	4	40.5714	40.5714
267	G2P1	39	6	39.8571	39.8571
268	G1P0	38	2	38.2857	38.2857
269	G5P1	38	5	38.7143	38.7143
270	G1P0	38	5	38.7143	38.7143
271	G2P0	38	6	38.8571	38.8571
272	G2P0	38	6	38.8571	38.8571
273	G2P1	38	6	38.8571	38.8571
274	G3P1	39		39	39
275	G3P1	39	1	39.1429	39.1429
276	G4P1	39	1	39.1429	39.1429
277	G2P1	39	2	39.2857	39.2857
278	G3P1	39	2	39.2857	39.2857
279	G1P0	39	3	39.4286	39.4286
280	G3P1	39	5	39.7143	39.7143
281	G1P0	39	5	39.7143	39.7143
282	G1P0	39	5	39.7143	39.7143
283	G1P0	39	6	39.8571	39.8571
284	G2P0	39	6	39.8571	39.8571
285	G1P0	40	2	40.2857	40.2857
286	G3P0	40	3	40.4286	40.4286
287	G3P0	40	4	40.5714	40.5714
288	G3P1	40	5	40.7143	40.7143
289	G3P1	40	1	40.1429	40.1429
290	G1P0	41	2	41.2857	41.2857
291	G1P0	39	6	39.8571	39.8571
292	G3P1	37	1	37.1429	37.1429
293	G2P0	39	6	39.8571	39.8571
294	G3P1	38	3	38.4286	38.4286
295	G1P0	38	6	38.8571	38.8571
296	G2P0	38	6	38.8571	38.8571
297	G4P2	38	6	38.8571	38.8571
298	G1P0	39		39	39
299	G3P1	39	1	39.1429	39.1429
300	G1P0	39	1	39.1429	39.1429
301	G1P0	39	1	39.1429	39.1429
302	G4P0	39	2	39.2857	39.2857
303	G2P0	39	4	39.5714	39.5714
304	G1P0	39	4	39.5714	39.5714
305	G1P0	39	5	39.7143	39.7143
306	G1P0	39	6	39.8571	39.8571
307	G1P0	39	6	39.8571	39.8571
308	G1P0	40		40	40
309	G3P1	40	1	40.1429	40.1429
310	G1P0	38	3	38.4286	38.4286
311	G3P1	39		39	39
312	G4P1	39		39	39
313	G2P0	39	1	39.1429	39.1429
314	G3P1	39	3	39.4286	39.4286
315	G1P0	39	3	39.4286	39.4286
316	G2P1	39	4	39.5714	39.5714
317	G3P0	39	4	39.5714	39.5714
318	G3P1	39	5	39.7143	39.7143
319	G1P0	39	5	39.7143	39.7143
320	G1P0	39	6	39.8571	39.8571
321	G1P0	39	6	39.8571	39.8571
322	G1P0	40	1	40.1429	40.1429
323	G1P0	40	3	40.4286	40.4286
324	G3P1	40	6	40.8571	40.8571
325	G4P0	41		41	41
326	G2P1	40	3	40.4286	40.4286
327	G2P1	40	1	40.1429	40.1429
328	G3P2	38	3	38.4286	38.4286
329	G3P1	38	6	38.8571	38.8571
330	G2P0	38	6	38.8571	38.8571
331	G4P1	39		39	39
332	G3P1	39		39	39
333	G5P1	39		39	39
334	G1P0	39	1	39.1429	39.1429
335	G1P0	39	3	39.4286	39.4286
336	G1P0	39	5	39.7143	39.7143
337	G5P2	39	6	39.8571	39.8571
338	G1P0	39	6	39.8571	39.8571
339	G1P0	40		40	40
340	G1P0	40	1	40.1429	40.1429
341	G2P0	39	6	39.8571	39.8571
342	G1P0	40	2	40.2857	40.2857
343	G1P0	37	5	37.7143	37.7143
344	G2P1	35	6	35.8571	35.8571
345	G2P0	38	5	38.7143	38.7143
346	G1P0	38	5	38.7143	38.7143
347	G3P1	38	5	38.7143	38.7143
348	G6P1	38	6	38.8571	38.8571
349	G3P1	38	6	38.8571	38.8571
350	G2P1	38	6	38.8571	38.8571
351	G3P1	39	2	39.2857	39.2857
352	G2P1	39	2	39.2857	39.2857
353	G3P1	39	3	39.4286	39.4286
354	G1P0	39	5	39.7143	39.7143
355	G1P0	40		40	40
356	G3P1	40		40	40
357	G1P0	40		40	40
358	G1P0	40		40	40
359	G1P0	40	1	40.1429	40.1429
360	G1P0	40	3	40.4286	40.4286
361	G2P1	39	4	39.5714	39.5714
362	G1P0	40	6	40.8571	40.8571
363	G2P0	39	6	39.8571	39.8571
364	G1P0	41		41	41
365	G2P1	37	4	37.5714	37.5714
366	G3P1	39	3	39.4286	39.4286
367	G1P0	37	6	37.8571	37.8571
368	G2P1	38	1	38.1429	38.1429
369	G2P1	38	4	38.5714	38.5714
370	G3P1	38	6	38.8571	38.8571
371	G3P1	39	2	39.2857	39.2857
372	G2P1	39		39	39
373	G2P1	39		39	39
374	G1P0	39		39	39
375	G2P0	39	1	39.1429	39.1429
376	G3P1	39	5	39.7143	39.7143
377	G1P0	39	6	39.8571	39.8571
378	G3P0	39	4	39.5714	39.5714
379	G2P0	40	4	40.5714	40.5714
380	G6P3	40	4	40.5714	40.5714
381	G2P1	40	5	40.7143	40.7143
382	G2P0	40	5	40.7143	40.7143
383	G1P0	40	3	40.4286	40.4286
384	G1P0	40	5	40.7143	40.7143
385	G1P0	39	1	39.1429	39.1429
386	G1P0	37	3	37.4286	37.4286
387	G1P0	37	3	37.4286	37.4286
388	G6P2	38		38	38
389	G4P1	38		38	38
390	G5P1	38	4	38.5714	38.5714
391	G2P1	38	4	38.5714	38.5714
392	G2P1	38	5	38.7143	38.7143
393	G1P0	39	1	39.1429	39.1429
394	G1P0	39	1	39.1429	39.1429
395	G3P1	38	3	38.4286	38.4286
396	G1P0	39	5	39.7143	39.7143
397	G1P0	40	1	40.1429	40.1429
398	G2P0	39		39	39
399	G1P0	39	2	39.2857	39.2857
400	G1P0	40	5	40.7143	40.7143
401	G1P0	41	2	41.2857	41.2857
402	G1P0	39	2	39.2857	39.2857
403	G1P0	37	3	37.4286	37.4286
404	G4P0	37	5	37.7143	37.7143
405	G1P0	38		38	38
406	G2P1	38	2	38.2857	38.2857
407	G2P0	39	1	39.1429	39.1429
408	G1P0	39	2	39.2857	39.2857
409	G1P0	39	2	39.2857	39.2857
410	G1P0	39	3	39.4286	39.4286
411	G1P0	39	4	39.5714	39.5714
412	G2P1	39	6	39.8571	39.8571
413	G1P0	40	2	40.2857	40.2857
414	G1P0	40	3	40.4286	40.4286
415	G3P1	41	1	41.1429	41.1429
416	G1P0	38	3	38.4286	38.4286
417	G3P1	40	3	40.4286	40.4286
418	G4P1	38	2	38.2857	38.2857
419	G3P2	39	3	39.4286	39.4286
420	G1P0	37	6	37.8571	37.8571
421	G1P0	38	2	38.2857	38.2857
422	G1P0	38	4	38.5714	38.5714
423	G3P1	39		39	39
424	G2P1	39	1	39.1429	39.1429
425	G1P0	39	1	39.1429	39.1429
426	G2P1	39	2	39.2857	39.2857
427	G4P2	39	3	39.4286	39.4286
428	G5P1	39	3	39.4286	39.4286
429	G4P1	39	3	39.4286	39.4286
430	G1P0	39	4	39.5714	39.5714
431	G2P0	39		39	39
432	G1P0	39	5	39.7143	39.7143
433	G2P1	39	5	39.7143	39.7143
434	G2P0	40		40	40
435	G1P0	40	1	40.1429	40.1429
436	G2P0	40	3	40.4286	40.4286
437	G2P0	39	4	39.5714	39.5714
438	G2P1	40	4	40.5714	40.5714
439	G2P0	40	5	40.7143	40.7143
440	G1P0	40	6	40.8571	40.8571
441	G2P0	41		41	41
442	G1P0	39	2	39.2857	39.2857
443	G3P1	40		40	40
444	会阴I°裂伤、G4P2	39	2	39.2857	39.2857
445	G1P0	40		40	40
446	G2P0	37		37	37
447	G1P0	37	2	37.2857	37.2857
448	G3P1	36	3	36.4286	36.4286
449	G1P0	37	5	37.7143	37.7143
450	G1P0	38	1	38.1429	38.1429
451	G1P0	38	4	38.5714	38.5714
452	G4P1	38	4	38.5714	38.5714
453	G4P1	38	6	38.8571	38.8571
454	G1P0	38	6	38.8571	38.8571
455	G1P0	36	1	36.1429	36.1429
456	G3P1	39	1	39.1429	39.1429
457	G1P0	39	1	39.1429	39.1429
458	G1P0	39	2	39.2857	39.2857
459	G1P0	39	2	39.2857	39.2857
460	G4P1	39	2	39.2857	39.2857
461	G3P1	39	4	39.5714	39.5714
462	G4P0	39	3	39.4286	39.4286
463	G2P1	39	4	39.5714	39.5714
464	G3P1	39	4	39.5714	39.5714
465	G1P0	39	4	39.5714	39.5714
466	4P1	39	5	39.7143	39.7143
467	G2P1	39	6	39.8571	39.8571
468	G2P1	39	1	39.1429	39.1429
469	G1P0	40		40	40
470	G1P0	40		40	40
471	G4P1	40		40	40
472	G2P1	38	1	38.1429	38.1429
473	G1P0	39	1	39.1429	39.1429
474	G1P0	40	2	40.2857	40.2857
475	G2P0	40	2	40.2857	40.2857
476	G2P1	40	3	40.4286	40.4286
477	G2P0	40	4	40.5714	40.5714
478	G1P0	40	4	40.5714	40.5714
479	G1P0	40	6	40.8571	40.8571
480	G1P0	40	6	40.8571	40.8571
481	G1P0	40		40	40
482	G1P0	41		41	41
483	G1P0	39	4	39.5714	39.5714
484	G2P1	38	1	38.1429	38.1429
485	G1P0	38	1	38.1429	38.1429
486	G3P0	38	2	38.2857	38.2857
487	G2P0	38	2	38.2857	38.2857
488	G1P0	38	3	38.4286	38.4286
489	G1P0	38	6	38.8571	38.8571
490	G1P0	38	6	38.8571	38.8571
491	G2P1	38	6	38.8571	38.8571
492	G1P0	38	6	38.8571	38.8571
493	G1P0	39		39	39
494	G1P0	39		39	39
495	G1P0	39		39	39
496	G1P0	39	1	39.1429	39.1429
497	G4P1	39	1	39.1429	39.1429
498	G1P0	39	3	39.4286	39.4286
499	G2P1	39	6	39.8571	39.8571
500	G3P1	39	6	39.8571	39.8571
501	G4P0	40		40	40
502	G1P0	40		40	40
503	G1P0	40		40	40
504	G3P1	40	2	40.2857	40.2857
505	G3P1	40	2	40.2857	40.2857
506	G4P1	40	2	40.2857	40.2857
507	G3P0	40	2	40.2857	40.2857
508	G2P0	39	1	39.1429	39.1429
509	G3P0	39	3	39.4286	39.4286
510	G2P1	40	4	40.5714	40.5714
511	G4P1	40	4	40.5714	40.5714
512	G4P2	40	6	40.8571	40.8571
513	G3P2	41		41	41
514	G1P0	40	2	40.2857	40.2857
515	G2P0	37	4	37.5714	37.5714
516	G1P0	37	5	37.7143	37.7143
517	G4P1	38	3	38.4286	38.4286
518	G2P1	38	5	38.7143	38.7143
519	G1P0	38	5	38.7143	38.7143
520	G2P0	38	6	38.8571	38.8571
521	G1P0	39		39	39
522	G1P0	39		39	39
523	G2P0	39	1	39.1429	39.1429
524	G1P0	39	2	39.2857	39.2857
525	G1P0	39	3	39.4286	39.4286
526	G2P0	39	4	39.5714	39.5714
527	G2P0	39	5	39.7143	39.7143
528	G3P1	39		39	39
529	G1P0	40	1	40.1429	40.1429
530	G2P0	40	2	40.2857	40.2857
531	G1P0	40	3	40.4286	40.4286
532	G2P0	40	3	40.4286	40.4286
533	G2P0	40	4	40.5714	40.5714
534	G1P0	40	5	40.7143	40.7143
535	G2P0	38	1	38.1429	38.1429
536	G2P1	40	6	40.8571	40.8571
537	G4P2	39		39	39
538	G4P1	41		41	41
539	G1P0	40	5	40.7143	40.7143
540	G3P1	36	4	36.5714	36.5714
541	G1P0	37	4	37.5714	37.5714
542	G2P1	37	5	37.7143	37.7143
543	G4P1	37	6	37.8571	37.8571
544	G4P0	38		38	38
545	G2P1	38	2	38.2857	38.2857
546	G1P0	38	3	38.4286	38.4286
547	G3P1	38	3	38.4286	38.4286
548	G2P1	38	5	38.7143	38.7143
549	G3P0	38	5	38.7143	38.7143
550	G2P1	39	1	39.1429	39.1429
551	G2P0	39	3	39.4286	39.4286
552	G1P0	39	3	39.4286	39.4286
553	G2P1	39		39	39
554	G1P0	39	4	39.5714	39.5714
555	G3P1	39	4	39.5714	39.5714
556	G1P0	39	4	39.5714	39.5714
557	G4P1	39	6	39.8571	39.8571
558	G2P0	39	6	39.8571	39.8571
559	G1P0	40	1	40.1429	40.1429
560	G2P1	40	1	40.1429	40.1429
561	G3P2			0	0
562	G1P0	40	3	40.4286	40.4286
563	G1P0	39		39	39
564	G1P0	40	5	40.7143	40.7143
565	G1P0	40	6	40.8571	40.8571
566	G4P1	39	4	39.5714	39.5714
567	G1P0	36	3	36.4286	36.4286
568	G1P0	36	5	36.7143	36.7143
569	G3P1	37		37	37
570	G5P1	37	1	37.1429	37.1429
571	G2P1	37	1	37.1429	37.1429
572	G2P0	38	2	38.2857	38.2857
573	G5P1	38	2	38.2857	38.2857
574	G3P1	38	5	38.7143	38.7143
575	G2P0	38	5	38.7143	38.7143
576	G2P1	38	5	38.7143	38.7143
577	G1P0	38	6	38.8571	38.8571
578	G3P1	38	6	38.8571	38.8571
579	G2P1	38	6	38.8571	38.8571
580	G6P1	38	6	38.8571	38.8571
581	G2P1	38	6	38.8571	38.8571
582	G1P0	38	6	38.8571	38.8571
583	G4P1	39	2	39.2857	39.2857
584	G2P0	39	3	39.4286	39.4286
585	G1P0	37	2	37.2857	37.2857
586	G1P0	39	3	39.4286	39.4286
587	G2P0	38	4	38.5714	38.5714
588	G1P0	39	4	39.5714	39.5714
589	G2P1	39	6	39.8571	39.8571
590	G2P0	39	6	39.8571	39.8571
591	G1P0	39		39	39
592	G2P0	40		40	40
593	G2P0	40	1	40.1429	40.1429
594	G3P0	40	1	40.1429	40.1429
595	G3P0	40	2	40.2857	40.2857
596	G4P1	40	3	40.4286	40.4286
597	G1P0	40	3	40.4286	40.4286
598	G1P0	40	3	40.4286	40.4286
599	G1P0	40	4	40.5714	40.5714
600	G1P0	40	4	40.5714	40.5714
601	G2P0	40	3	40.4286	40.4286
602	G1P0	40	4	40.5714	40.5714
603	G1P0	40	4	40.5714	40.5714
604	G1P0	40	6	40.8571	40.8571
605	G1P0	40	3	40.4286	40.4286
606	G2P0	41	4	41.5714	41.5714
607	G2P0	40	5	40.7143	40.7143
608	G1P0	37	3	37.4286	37.4286
609	G4P1	37	5	37.7143	37.7143
610	G5P1	38	2	38.2857	38.2857
611	G1P0	38	4	38.5714	38.5714
612	G1P0	38	2	38.2857	38.2857
613	G3P0	39	1	39.1429	39.1429
614	G3P1	39	1	39.1429	39.1429
615	G5P2	39	2	39.2857	39.2857
616	G4P1	39	2	39.2857	39.2857
617	G3P1	39	2	39.2857	39.2857
618	G2P1	39	2	39.2857	39.2857
619	G1P0	39	2	39.2857	39.2857
620	G4P0	39	4	39.5714	39.5714
621	G1P0	39	4	39.5714	39.5714
622	G1P0	39	4	39.5714	39.5714
623	G3P0	39	5	39.7143	39.7143
624	G1P0	39	5	39.7143	39.7143
625	G2P0	39	5	39.7143	39.7143
626	G4P2	39	6	39.8571	39.8571
627	G2P0	39	6	39.8571	39.8571
628	G3P1	40		40	40
629	G1P0	40		40	40
630	G1P0	40		40	40
631	G1P0	40		40	40
632	G2P1	40		40	40
633	G1P0	40	1	40.1429	40.1429
634	G1P0	40	1	40.1429	40.1429
635	G1P0	40	2	40.2857	40.2857
636	G5P1	40	3	40.4286	40.4286
637	G1P0	40	3	40.4286	40.4286
638	G1P0	39	2	39.2857	39.2857
639	G1P0	40	4	40.5714	40.5714
640	G5P1	40	6	40.8571	40.8571
641	G2P1	40		40	40
642	G3P1	40	2	40.2857	40.2857
643	G2P1	39	1	39.1429	39.1429
644	G1P0	39	5	39.7143	39.7143
645	G3P1	37	1	37.1429	37.1429
646	G2P1	38		38	38
647	G5P2	38	1	38.1429	38.1429
648	G3P1	38	4	38.5714	38.5714
649	G3P0	38	4	38.5714	38.5714
650	G4P1	38	6	38.8571	38.8571
651	G1P0	39		39	39
652	G2P0	39	1	39.1429	39.1429
653	G5P1	39	3	39.4286	39.4286
654	G1P0	39	4	39.5714	39.5714
655	G2P0	39	4	39.5714	39.5714
656	G2P0	39	5	39.7143	39.7143
657	G2P0	39	5	39.7143	39.7143
658	G1P0	39	6	39.8571	39.8571
659	G2P0	38		38	38
660	G2P1	39	1	39.1429	39.1429
661	G1P0	40	1	40.1429	40.1429
662	G1P0	40	2	40.2857	40.2857
663	G4P1	40	2	40.2857	40.2857
664	G2P1	40	2	40.2857	40.2857
665	G3P0	40	3	40.4286	40.4286
666	G1P0	40	3	40.4286	40.4286
667	G1P0	40		40	40
668	G2P0	40		40	40
669	G4P1	39	2	39.2857	39.2857
670	G2P0	37	2	37.2857	37.2857
671	G1P0	38	3	38.4286	38.4286
672	G3P1	38	6	38.8571	38.8571
673	G2P0	38	4	38.5714	38.5714
674	G1P0	39		39	39
675	G4P1	39		39	39
676	G2P0	39		39	39
677	G4P1	39		39	39
678	G3P1	39	2	39.2857	39.2857
679	G2P1	39	2	39.2857	39.2857
680	G1P0	39	2	39.2857	39.2857
681	G1P0	39	4	39.5714	39.5714
682	G1P0	39	5	39.7143	39.7143
683	G2P0	39	5	39.7143	39.7143
684	G1P0	38	6	38.8571	38.8571
685	G4P0	39	5	39.7143	39.7143
686	G4P2	35	6	35.8571	35.8571
687	G1P0	40	1	40.1429	40.1429
688	G2P1	40	2	40.2857	40.2857
689	G1P0	40	3	40.4286	40.4286
690	G1P0	39		39	39
691	G3P1	40	1	40.1429	40.1429
692	G1P0	38	4	38.5714	38.5714
693	G3P1	40	4	40.5714	40.5714
694	G1P0	40	5	40.7143	40.7143
695	G1P0	40	5	40.7143	40.7143
696	G1P0	40	5	40.7143	40.7143
697	G2P0	39	6	39.8571	39.8571
698	G1P0	39	3	39.4286	39.4286
699	G2P0	40	5	40.7143	40.7143
700	G2P0	40	6	40.8571	40.8571
701	G2P1	39	4	39.5714	39.5714
702	G2P0	36	5	36.7143	36.7143
703	G2P1	37	5	37.7143	37.7143
704	G1P0	38	2	38.2857	38.2857
705	G3P1	38	6	38.8571	38.8571
706	G4P1	38	6	38.8571	38.8571
707	G1P0	38	6	38.8571	38.8571
708	G1P0	39		39	39
709	G2P1	39		39	39
710	G2P1	39	1	39.1429	39.1429
711	G6P1	39	1	39.1429	39.1429
712	G2P0	39	2	39.2857	39.2857
713	G1P0	39	2	39.2857	39.2857
714	G3P1	39	3	39.4286	39.4286
715	G2P0	39	5	39.7143	39.7143
716	G2P1	39	6	39.8571	39.8571
717	G2P1	40		40	40
718	G1P0	40		40	40
719	G1P0	39		39	39
720	G2P1	40	3	40.4286	40.4286
721	G2P1	40	4	40.5714	40.5714
722	G1P0	39	4	39.5714	39.5714
723	G1P0	40	4	40.5714	40.5714
724	G1P0	40	5	40.7143	40.7143
725	G2P0	39	6	39.8571	39.8571
726	G1P0	40	3	40.4286	40.4286
727	G2P0	39	4	39.5714	39.5714
728	G1P0	40	4	40.5714	40.5714
729	G2P1	40	1	40.1429	40.1429
730	G1P0	36	2	36.2857	36.2857
731	G1P0	37		37	37
732	G4P1	37	2	37.2857	37.2857
733	G5P1	38	2	38.2857	38.2857
734	G3P0	38	3	38.4286	38.4286
735	G2P0	38	4	38.5714	38.5714
736	G2P0	38	6	38.8571	38.8571
737	G2P1	38	6	38.8571	38.8571
738	G1P0	39		39	39
739	G1P0	39	3	39.4286	39.4286
740	G1P0	39	3	39.4286	39.4286
741	G1P0	39	5	39.7143	39.7143
742	G1P0	39	6	39.8571	39.8571
743	G2P0	39	2	39.2857	39.2857
744	G2P1	38	6	38.8571	38.8571
745	G1P0	39	6	39.8571	39.8571
746	G1P0	38	1	38.1429	38.1429
747	G2P1	40	1	40.1429	40.1429
748	G1P0	40	4	40.5714	40.5714
749	G1P0	40	1	40.1429	40.1429
750	G2P0	40	5	40.7143	40.7143
751	G2P1	40	2	40.2857	40.2857
752	G1P0	39	3	39.4286	39.4286
753	G2P1	36	6	36.8571	36.8571
754	G1P0	36	6	36.8571	36.8571
755	G3P1	37	4	37.5714	37.5714
756	G1P0	37	4	37.5714	37.5714
757	G2P1	37	5	37.7143	37.7143
758	G2P1	38		38	38
759	G4P1	38	1	38.1429	38.1429
760	G2P1	38	3	38.4286	38.4286
761	G2P0	38	4	38.5714	38.5714
762	G1P0	38	6	38.8571	38.8571
763	G4P1	38	6	38.8571	38.8571
764	G3P1	39	1	39.1429	39.1429
765	G3P1	39	2	39.2857	39.2857
766	G2P1	39	2	39.2857	39.2857
767	G2P0	39	2	39.2857	39.2857
768	G2P1	39	3	39.4286	39.4286
769	G2P1	38	3	38.4286	38.4286
770	G3P0	39	3	39.4286	39.4286
771	G3P1	39	3	39.4286	39.4286
772	G2P1	39	3	39.4286	39.4286
773	G4P1	38	3	38.4286	38.4286
774	G3P1	39	4	39.5714	39.5714
775	G4P1	39	4	39.5714	39.5714
776	G1P0	39	4	39.5714	39.5714
777	G3P1	39	4	39.5714	39.5714
778	G2P0	39	4	39.5714	39.5714
779	G3P0	38	3	38.4286	38.4286
780	G4P2	36	6	36.8571	36.8571
781	G2P0	37	2	37.2857	37.2857
782	G1P0	39	1	39.1429	39.1429
783	G2P1	39	5	39.7143	39.7143
784	G2P0	39	5	39.7143	39.7143
785	G5P2	40		40	40
786	G4P0	40		40	40
787	G2P2	40		40	40
788	G1P0	40	1	40.1429	40.1429
789	G3P1	40	2	40.2857	40.2857
790	G2P1	40	2	40.2857	40.2857
791	G1P0	40	3	40.4286	40.4286
792	G1P0	40	3	40.4286	40.4286
793	G1P0	40	4	40.5714	40.5714
794	G3P1	40		40	40
795	G4P1	35	4	35.5714	35.5714
796	G2P0	34	5	34.7143	34.7143
797	G3P1	36	4	36.5714	36.5714
798	G3P1	36	6	36.8571	36.8571
799	G1P0	37	4	37.5714	37.5714
800	G3P1	37	5	37.7143	37.7143
801	G2P1	38	4	38.5714	38.5714
802	G1P0	38	5	38.7143	38.7143
803	G1P0	38	5	38.7143	38.7143
804	G2P1	38	5	38.7143	38.7143
805	G2P0	38	6	38.8571	38.8571
806	G2P1	38	6	38.8571	38.8571
807	G2P1	39		39	39
808	G1P0	39		39	39
809	G3P1	39	1	39.1429	39.1429
810	G1P0	39	1	39.1429	39.1429
811	G3P1	39	2	39.2857	39.2857
812	G3P1	39	4	39.5714	39.5714
813	G3P1	39	3	39.4286	39.4286
814	G1P0	39	4	39.5714	39.5714
815	G3P1	36	3	36.4286	36.4286
816	G2P0	39	5	39.7143	39.7143
817	G2P1	39	5	39.7143	39.7143
818	G1P0	39	6	39.8571	39.8571
819	G1P0	40	1	40.1429	40.1429
820	G1P0	40	4	40.5714	40.5714
821	G2P1	40	6	40.8571	40.8571
822	G1P0	40	1	40.1429	40.1429
823	G3P1	36	5	36.7143	36.7143
824	G1P0	37	4	37.5714	37.5714
825	G1P0	38	1	38.1429	38.1429
826	G1P0	37	2	37.2857	37.2857
827	G1P0	38	2	38.2857	38.2857
828	G1P0	38	3	38.4286	38.4286
829	G2P0	38	5	38.7143	38.7143
830	G2P1	38	6	38.8571	38.8571
831	G1P0	37	4	37.5714	37.5714
832	G2P0	39		39	39
833	G5P2	39		39	39
834	G3P1	39		39	39
835	G3P1	39	1	39.1429	39.1429
836	G3P1	39	2	39.2857	39.2857
837	G4P1	39	2	39.2857	39.2857
838	G1P0	39	3	39.4286	39.4286
839	G1P0	39	4	39.5714	39.5714
840	G3P1	39	5	39.7143	39.7143
841	G1P0	39	5	39.7143	39.7143
842	G1P0	39	6	39.8571	39.8571
843	G4P1	39	6	39.8571	39.8571
844	G1P0	39	6	39.8571	39.8571
845	G6P1	40		40	40
846	G3P1	40	1	40.1429	40.1429
847	G2P0	40	2	40.2857	40.2857
848	G1P0	40	2	40.2857	40.2857
849	G1P0	40	2	40.2857	40.2857
850	G1P0	38	6	38.8571	38.8571
851	G1P0	40	3	40.4286	40.4286
852	G3P1	39	6	39.8571	39.8571
853	G1P0	40	3	40.4286	40.4286
854	G4P2	43		43	43
855	G4P1	35	1	35.1429	35.1429
856	G1P0	36	2	36.2857	36.2857
857	G1P0	37		37	37
858	G4P2	37	5	37.7143	37.7143
859	G3P1	37	5	37.7143	37.7143
860	G3P1	37	5	37.7143	37.7143
861	G1P0	38		38	38
862	G4P2	38	1	38.1429	38.1429
863	G2P0	38	5	38.7143	38.7143
864	G1P0	38	5	38.7143	38.7143
865	G1P0	38	6	38.8571	38.8571
866	G3P1	38	6	38.8571	38.8571
867	G2P0	38	6	38.8571	38.8571
868	G3P0	39		39	39
869	G1P0	39		39	39
870	G1P0	39	1	39.1429	39.1429
871	G1P0	39	1	39.1429	39.1429
872	G3P1	39	2	39.2857	39.2857
873	G3P1	39	2	39.2857	39.2857
874	G2P1	39		39	39
875	G1P0	39	2	39.2857	39.2857
876	G3P0	39	3	39.4286	39.4286
877	G1P0	39	3	39.4286	39.4286
878	G1P0	39	5	39.7143	39.7143
879	G1P0	39	6	39.8571	39.8571
880	G1P0	39	6	39.8571	39.8571
881	G1P0	39	6	39.8571	39.8571
882	G1P0	40		40	40
883	G2P0	40		40	40
884	G1P0	40	4	40.5714	40.5714
885	G1P0	41		41	41
886	G4P1	35		35	35
887	G1P0	35	5	35.7143	35.7143
888	G2P1	37	1	37.1429	37.1429
889	G1P0	37	3	37.4286	37.4286
890	G1P0	38	2	38.2857	38.2857
891	G4P1	38	5	38.7143	38.7143
892	G2P1	39		39	39
893	G3P1	39		39	39
894	G2P1	39		39	39
895	G2P1	38	5	38.7143	38.7143
896	G3P0	39		39	39
897	G4P1	39	1	39.1429	39.1429
898	G2P0	39	1	39.1429	39.1429
899	G2P0	34	6	34.8571	34.8571
900	G4P1	37	6	37.8571	37.8571
901	G2P1	39	1	39.1429	39.1429
902	G1P0	39	2	39.2857	39.2857
903	G3P1	39	2	39.2857	39.2857
904	G1P0	39	5	39.7143	39.7143
905	G4P1	39	6	39.8571	39.8571
906	G4P1	40		40	40
907	G1P0	40	2	40.2857	40.2857
908	G1P0	40	2	40.2857	40.2857
909	G1P0	40	6	40.8571	40.8571
910	G1P0	39	2	39.2857	39.2857
911	G1P0	40		40	40
912	G2P1	40		40	40
913	G3P1	41	2	41.2857	41.2857
914	G1P0	35	6	35.8571	35.8571
915	G2P1	36	3	36.4286	36.4286
916	G3P1	36	6	36.8571	36.8571
917	G2P1	37	4	37.5714	37.5714
918	G1P0	38		38	38
919	G3P1	38	1	38.1429	38.1429
920	G4P1	38	2	38.2857	38.2857
921	G2P1	38	2	38.2857	38.2857
922	G2P0	38	5	38.7143	38.7143
923	G2P1	38	6	38.8571	38.8571
924	G3P1	38	6	38.8571	38.8571
925	G1P0	39		39	39
926	G4P1	39		39	39
927	G3P1	39		39	39
928	G1P0	39		39	39
929	G4P3	39		39	39
930	G1P0	39		39	39
931	G1P0	39		39	39
932	G2P1	39		39	39
933	G1P0	39	1	39.1429	39.1429
934	G1P0	39	3	39.4286	39.4286
935	G2P1	39	4	39.5714	39.5714
936	G1P0	38	6	38.8571	38.8571
937	G1P0	39	6	39.8571	39.8571
938	G2P0	39	6	39.8571	39.8571
939	G1P0	38	5	38.7143	38.7143
940	G3P1	40	1	40.1429	40.1429
941	G1P0	40	2	40.2857	40.2857
942	G1P0	40	3	40.4286	40.4286
943	G1P0	40	4	40.5714	40.5714
944	G3P1	39		39	39
945	G1P0	35	4	35.5714	35.5714
946	G1P0	35	4	35.5714	35.5714
947	G2P1	37	2	37.2857	37.2857
948	G1P0	37	4	37.5714	37.5714
949	G2P0	37	6	37.8571	37.8571
950	G2P1	38	2	38.2857	38.2857
951	G2P0	38	3	38.4286	38.4286
952	G1P0	38	4	38.5714	38.5714
953	G2P1	38	4	38.5714	38.5714
954	G3P1	38	4	38.5714	38.5714
955	G1P0	38	5	38.7143	38.7143
956	G4P1	38	6	38.8571	38.8571
957	G3P2	38	6	38.8571	38.8571
958	G3P1	41	4	41.5714	41.5714
959	G3P1	38	2	38.2857	38.2857
960	G2P1	38	6	38.8571	38.8571
961	G3P1	38	6	38.8571	38.8571
962	G3P1	39		39	39
963	G3P0	39	2	39.2857	39.2857
964	G2P0	39	3	39.4286	39.4286
965	G3P0	39	3	39.4286	39.4286
966	G4P1	39	4	39.5714	39.5714
967	G3P1	39	4	39.5714	39.5714
968	G1P0	38	6	38.8571	38.8571
969	G2P0	39	6	39.8571	39.8571
970	G1P0	40		40	40
971	G2P0	40	1	40.1429	40.1429
972	G1P0	40	4	40.5714	40.5714
973	G1P0	40	4	40.5714	40.5714
974	G1P0	41		41	41
975	G1P0	39	5	39.7143	39.7143
976	G1P0	36	4	36.5714	36.5714
977	G3P1	36	6	36.8571	36.8571
978	G1P0	36	6	36.8571	36.8571
979	G4P1	37	4	37.5714	37.5714
980	G2P1	38	3	38.4286	38.4286
981	G3P1	38	3	38.4286	38.4286
982	G3P0	38	4	38.5714	38.5714
983	G3P0	38	5临产LOA位、妊娠期糖尿病、妊娠合并甲状腺功能亢进	#VALUE!	#VALUE!
984	G3P1	38	5	38.7143	38.7143
985	G2P1	38	6	38.8571	38.8571
986	G2P0	38	6	38.8571	38.8571
987	G2P0	39		39	39
988	G1P0	39	1	39.1429	39.1429
989	G1P0	39	2	39.2857	39.2857
990	G1P0	39	3	39.4286	39.4286
991	G3P1	39	3	39.4286	39.4286
992	G6P1	39	2	39.2857	39.2857
993	G3P1	39	4	39.5714	39.5714
994	G1P0	39	4	39.5714	39.5714
995	G2P1	38	6	38.8571	38.8571
996	G2P0	40	2	40.2857	40.2857
997	G3P0	40	2	40.2857	40.2857
998	G1P0	40	3	40.4286	40.4286
999	G4P2	40	4	40.5714	40.5714
1000	G2P0	40	5	40.7143	40.7143
1001	G3P1	40	5	40.7143	40.7143
1002	G1P0	40	5	40.7143	40.7143
1003	G2P1	38		38	38
1004	G5P1	41		41	41
1005	G4P1	35	3	35.4286	35.4286
1006	G1P0	35	4	35.5714	35.5714
1007	G4P0	32	4	32.5714	32.5714
1008	G3P1	35		35	35
1009	G2P1	37	1	37.1429	37.1429
1010	G1P0	38	1	38.1429	38.1429
1011	G1P0	38	2	38.2857	38.2857
1012	G1P0	38	2	38.2857	38.2857
1013	G1P0	38	2	38.2857	38.2857
1014	G2P1	38	3	38.4286	38.4286
1015	G1P0	38	4	38.5714	38.5714
1016	G4P1	38	4	38.5714	38.5714
1017	G4P1	38	5	38.7143	38.7143
1018	G1P0	38	6	38.8571	38.8571
1019	G7P0	39		39	39
1020	G2P0	39	1	39.1429	39.1429
1021	G2P1	39	1	39.1429	39.1429
1022	G2P1	39	1	39.1429	39.1429
1023	G1P0	39	2	39.2857	39.2857
1024	G1P0	39	2	39.2857	39.2857
1025	G2P0	39	4	39.5714	39.5714
1026	G1P0	39	4	39.5714	39.5714
1027	G1P0	39	5	39.7143	39.7143
1028	G1P0	39	6	39.8571	39.8571
1029	G1P0	39	6	39.8571	39.8571
1030	G2P1	40	1	40.1429	40.1429
1031	G1P0	40	2	40.2857	40.2857
1032	G1P0	40	2	40.2857	40.2857
1033	G2P1	40	3待产LOA位	#VALUE!	#VALUE!
1034	G2P0	40	1	40.1429	40.1429
1035	G1P0	34	6	34.8571	34.8571
1036	G1P0	35	1	35.1429	35.1429
1037	G2P1	35	4	35.5714	35.5714
1038	G1P0	36	4	36.5714	36.5714
1039	G1P0	36	5	36.7143	36.7143
1040	G5P1	37	3	37.4286	37.4286
1041	G1P0	37	3	37.4286	37.4286
1042	G3P1	38		38	38
1043	G1P0	38	2	38.2857	38.2857
1044	G3P1	35	5	35.7143	35.7143
1045	G1P0	38	4	38.5714	38.5714
1046	G3P2	38	4	38.5714	38.5714
1047	G3P0	38	4	38.5714	38.5714
1048	G3P1	38	5	38.7143	38.7143
1049	G2P1	38	5	38.7143	38.7143
1050	G3P1	39		39	39
1051	G1P0	39	1	39.1429	39.1429
1052	G4P0	39	1	39.1429	39.1429
1053	G4P0	39	1	39.1429	39.1429
1054	G2P1	39	2	39.2857	39.2857
1055	G3P1	39	3	39.4286	39.4286
1056	G2P1	39	3	39.4286	39.4286
1057	G1P0	39	3	39.4286	39.4286
1058	G1P0	39	4	39.5714	39.5714
1059	G3P1	39	6	39.8571	39.8571
1060	G1P0	40		40	40
1061	G1P0	40	2	40.2857	40.2857
1062	G1P0	40	3	40.4286	40.4286
1063	G1P0	40	1	40.1429	40.1429
1064	G4P1	40	3	40.4286	40.4286
1065	G4P0	34	3	34.4286	34.4286
1066	G2P1	36	4	36.5714	36.5714
1067	G1P0	37		37	37
1068	G4P1	37	2	37.2857	37.2857
1069	G2P1	37	4	37.5714	37.5714
1070	G3P1	37	5	37.7143	37.7143
1071	G2P1	37	3	37.4286	37.4286
1072	G1P0	38	3	38.4286	38.4286
1073	G1P0	38	6	38.8571	38.8571
1074	G1P0	38	6	38.8571	38.8571
1075	G3P1	39	1	39.1429	39.1429
1076	G1P0	39	3	39.4286	39.4286
1077	G3P0	39	5	39.7143	39.7143
1078	G3P0	39	6	39.8571	39.8571
1079	G1P0	40		40	40
1080	G3P1	40	1	40.1429	40.1429
1081	G2P0	40	2	40.2857	40.2857
1082	G2P0	40	3	40.4286	40.4286
1083	G2P1	40	3	40.4286	40.4286
1084	G4P0	40	3	40.4286	40.4286
1085	G3P0	40	3	40.4286	40.4286
1086	G3P0	41	1	41.1429	41.1429
1087	G4P1	41	2	41.2857	41.2857
1088	G3P1	40		40	40
1089	G4P1	39		39	39
1090	G2P1	39	5	39.7143	39.7143
1091	G1P0	37	3	37.4286	37.4286
1092	G2P1	37	1	37.1429	37.1429
1093	G2P1	38	1	38.1429	38.1429
1094	G3P1	38	2	38.2857	38.2857
1095	G1P0	38	3	38.4286	38.4286
1096	G2P0	38	5	38.7143	38.7143
1097	G4P1	38	6	38.8571	38.8571
1098	G4P1	38	6	38.8571	38.8571
1099	G2P0	39		39	39
1100	G2P0	39		39	39
1101	G2P1	39	2	39.2857	39.2857
1102	G4P1	39	2	39.2857	39.2857
1103	G5P2	39	5	39.7143	39.7143
1104	G1P0	38	2	38.2857	38.2857
1105	G1P0	40		40	40
1106	G1P0	40	1	40.1429	40.1429
1107	G1P0	40	2	40.2857	40.2857
1108	G1P0	40	2	40.2857	40.2857
1109	G1P0	40	4	40.5714	40.5714
1110	G4P1	40	6	40.8571	40.8571
1111	G7P1	40	6	40.8571	40.8571
1112	G1P0	34	6	34.8571	34.8571
1113	G1P0	36		36	36
1114	G4P1	36	1	36.1429	36.1429
1115	G2P1	36		36	36
1116	G4P3	37		37	37
1117	G3P0	37	2	37.2857	37.2857
1118	G2P0	37	6	37.8571	37.8571
1119	G1P0	40	1	40.1429	40.1429
1120	G6P1	38		38	38
1121	G4P1	38		38	38
1122	G4P1	38	5	38.7143	38.7143
1123	G2P1	38	5	38.7143	38.7143
1124	G2P1	38	5	38.7143	38.7143
1125	G3P1	38	6	38.8571	38.8571
1126	G4P2	38	6	38.8571	38.8571
1127	G2P1	39		39	39
1128	G1P0	39		39	39
1129	G3P1	39		39	39
1130	G1P0	39	1	39.1429	39.1429
1131	G3P1	39	1	39.1429	39.1429
1132	G2P1	39	1	39.1429	39.1429
1133	G1P0	39	1	39.1429	39.1429
1134	G1P0	39	2	39.2857	39.2857
1135	G3P1	39	2	39.2857	39.2857
1136	G3P0	39	3	39.4286	39.4286
1137	G1P0	39	5	39.7143	39.7143
1138	G1P0	39	5	39.7143	39.7143
1139	G1P0	39	6	39.8571	39.8571
1140	G5P1	40		40	40
1141	G2P1	35	4	35.5714	35.5714
1142	G2P1	40		40	40
1143	G1P0	40	1	40.1429	40.1429
1144	G1P0	40	3	40.4286	40.4286
1145	G1P0	40	5	40.7143	40.7143
1146	G3P1	39		39	39
1147	G1P0	41		41	41
1148	G4P2	40	1	40.1429	40.1429
1149	G2P0	33	4	33.5714	33.5714
1150	G2P1	37		37	37
1151	G3P1	37		37	37
1152	G2P1	38	3	38.4286	38.4286
1153	G1P0	38	2	38.2857	38.2857
1154	G2P0	38	2	38.2857	38.2857
1155	G1P0	38	2	38.2857	38.2857
1156	G4P1	38	3	38.4286	38.4286
1157	G1P0	38	4	38.5714	38.5714
1158	G3P2	38	5	38.7143	38.7143
1159	G3P0	38	5	38.7143	38.7143
1160	G2P1	38	5	38.7143	38.7143
1161	G2P1	38	5	38.7143	38.7143
1162	G3P1	38	6	38.8571	38.8571
1163	G3P1	36	4	36.5714	36.5714
1164	G1P0	38	6	38.8571	38.8571
1165	G4P1	38	6	38.8571	38.8571
1166	G2P0	39		39	39
1167	G2P1	39		39	39
1168	G1P0	39		39	39
1169	G1P0	39	1	39.1429	39.1429
1170	G1P0	39	2	39.2857	39.2857
1171	G2P0	39	5	39.7143	39.7143
1172	G2P0	40	2	40.2857	40.2857
1173	G1P0	38	6	38.8571	38.8571
1174	G6P1	40	4	40.5714	40.5714
1175	G2P0	40	4	40.5714	40.5714
1176	G2P1	41	1	41.1429	41.1429
1177	G1P0	39	2	39.2857	39.2857
1178	G1P0	39	6	39.8571	39.8571
1179	G3P1	34	4	34.5714	34.5714
1180	G3P1	36	1	36.1429	36.1429
1181	G2P0	36		36	36
1182	G4P1	36	2	36.2857	36.2857
1183	G3P1	37	2	37.2857	37.2857
1184	G2P0	37	6	37.8571	37.8571
1185	G2P0	38	2	38.2857	38.2857
1186	G3P1	38	4	38.5714	38.5714
1187	G4P1	38	6	38.8571	38.8571
1188	G3P1	38	6	38.8571	38.8571
1189	G2P1	38	6	38.8571	38.8571
1190	G4P1	39	1	39.1429	39.1429
1191	G2P0	39	1	39.1429	39.1429
1192	G4P1	39	1	39.1429	39.1429
1193	G2P1	39	2	39.2857	39.2857
1194	G2P1	39	2	39.2857	39.2857
1195	G3P2	39	3	39.4286	39.4286
1196	G3P1	38	3	38.4286	38.4286
1197	G4P1	39	3	39.4286	39.4286
1198	G1P0	39	4	39.5714	39.5714
1199	G3P1	39	5	39.7143	39.7143
1200	G3P1	38	5	38.7143	38.7143
1201	G6P1	39	6	39.8571	39.8571
1202	G3P0	39	6	39.8571	39.8571
1203	G1P0	39	6	39.8571	39.8571
1204	G2P0	39	6	39.8571	39.8571
1205	G2P0	39	6	39.8571	39.8571
1206	G1P0	39	6	39.8571	39.8571
1207	G1P0	40	3	40.4286	40.4286
1208	G1P0	40	3	40.4286	40.4286
1209	G2P1	39		39	39
1210	G1P0	40	4	40.5714	40.5714
1211	G1P0	40	6	40.8571	40.8571
1212	G1P0	39	4	39.5714	39.5714
1213	G2P1	39		39	39
1214	G1P0	41		41	41
1215	G1P0	35		35	35
1216	G1P0	35	5	35.7143	35.7143
1217	G2P0	35	6	35.8571	35.8571
1218	G1P0	37	4	37.5714	37.5714
1219	G3P1	37	4	37.5714	37.5714
1220	G8P1	34	4	34.5714	34.5714
1221	G1P0	38	2	38.2857	38.2857
1222	G3P1	38	3	38.4286	38.4286
1223	G3P1	38	4	38.5714	38.5714
1224	G1P0	38	5	38.7143	38.7143
1225	G6P1	39		39	39
1226	G2P1	39	1	39.1429	39.1429
1227	G1P0	39	2	39.2857	39.2857
1228	G1P0	39	2	39.2857	39.2857
1229	G3P1	38	2	38.2857	38.2857
1230	G2P1	39	3	39.4286	39.4286
1231	G5P1	39	3	39.4286	39.4286
1232	G3P1	39	3	39.4286	39.4286
1233	G3P0	39	6	39.8571	39.8571
1234	G1P0	40	2	40.2857	40.2857
1235	G2P0	40	3	40.4286	40.4286
1236	G2P0	40	3	40.4286	40.4286
1237	G2P0	40	3	40.4286	40.4286
1238	G1P0	38	5	38.7143	38.7143
1239	G1P0	37		37	37
1240	G3P1	37	1	37.1429	37.1429
1241	G1P0	37	3	37.4286	37.4286
1242	G1P0	38		38	38
1243	G7P2	38	4	38.5714	38.5714
1244	G1P0	38	4	38.5714	38.5714
1245	G3P1	38	5	38.7143	38.7143
1246	G1P0	38	6	38.8571	38.8571
1247	G2P0	38	6	38.8571	38.8571
1248	G3P2	38	6	38.8571	38.8571
1249	G1P0	38	6	38.8571	38.8571
1250	G3P1	39		39	39
1251	G2P0	38	5	38.7143	38.7143
1252	G3P1	39	1	39.1429	39.1429
1253	G2P1	39	2	39.2857	39.2857
1254	G1P0	39	3	39.4286	39.4286
1255	G1P0	39	3	39.4286	39.4286
1256	G3P0	39	4	39.5714	39.5714
1257	G3P0	39	4	39.5714	39.5714
1258	G3P1	38	6	38.8571	38.8571
1259	G2P0	39	6	39.8571	39.8571
1260	G5P2	39		39	39
1261	G2P1	40	1	40.1429	40.1429
1262	G2P1	40	2	40.2857	40.2857
1263	G2P0	40	3	40.4286	40.4286
1264	G3P1	40		40	40
1265	G5P3	40	1	40.1429	40.1429
1266	G2P0	41		41	41
1267	G1P0	36		36	36
1268	G1P0	36	2	36.2857	36.2857
1269	G1P0	36	6	36.8571	36.8571
1270	G7P3	36	3	36.4286	36.4286
1271	G1P0	37	6	37.8571	37.8571
1272	G4P1	38	1	38.1429	38.1429
1273	G3P1	38	3	38.4286	38.4286
1274	G1P0	38	3	38.4286	38.4286
1275	G5P1	38	4	38.5714	38.5714
1276	G2P1	38	4	38.5714	38.5714
1277	G2P1	38	4	38.5714	38.5714
1278	G1P0	38	6	38.8571	38.8571
1279	G5P1	38	6	38.8571	38.8571
1280	G2P1	38	6	38.8571	38.8571
1281	G3P1	38	6	38.8571	38.8571
1282	G1P0	38	6	38.8571	38.8571
1283	G4P1	39		39	39
1284	G4P1	39		39	39
1285	G4P1	37		37	37
1286	G3P1	39	1	39.1429	39.1429
1287	G5P1	39	2	39.2857	39.2857
1288	G1P0	39	2	39.2857	39.2857
1289	G3P1	39	4	39.5714	39.5714
1290	G3P1	39	6	39.8571	39.8571
1291	G2P0	39	6	39.8571	39.8571
1292	G1P0	40	1	40.1429	40.1429
1293	G1P0	40	2	40.2857	40.2857
1294	G1P0	40	3	40.4286	40.4286
1295	G4P1	40	3	40.4286	40.4286
1296	G1P0	40	3	40.4286	40.4286
1297	G1P0	41		41	41
1298	G1P0	40	2	40.2857	40.2857
1299	G1P0	33	1	33.1429	33.1429
1300	G2P1	36	3	36.4286	36.4286
1301	G6P1	37		37	37
1302	G2P0	38	4	38.5714	38.5714
1303	G2P1	38		38	38
1304	G2P1	39	5	39.7143	39.7143
1305	G2P1	38	3	38.4286	38.4286
1306	G2P0	38	3	38.4286	38.4286
1307	G2P1	38	4	38.5714	38.5714
1308	G1P0	38	5	38.7143	38.7143
1309	G1P0	40	1	40.1429	40.1429
1310	G8P0	39	1	39.1429	39.1429
1311	G1P0	39	2	39.2857	39.2857
1312	G1P0	39	3	39.4286	39.4286
1313	G1P0	39	5	39.7143	39.7143
1314	G2P1	39	6	39.8571	39.8571
1315	G1P0	39	6	39.8571	39.8571
1316	G1P0	40		40	40
1317	G6P1	40		40	40
1318	G1P0	40	1	40.1429	40.1429
1319	G1P0	40	1	40.1429	40.1429
1320	G2P0	39	3	39.4286	39.4286
1321	G1P0	35	3	35.4286	35.4286
1322	G2P1	35	6	35.8571	35.8571
1323	G3P1	36	6	36.8571	36.8571
1324	G3P1	37	1	37.1429	37.1429
1325	G1P0	37	3	37.4286	37.4286
1326	G2P0	37	5	37.7143	37.7143
1327	G1P0	37	5	37.7143	37.7143
1328	G1P0	37	6	37.8571	37.8571
1329	G2P0	37	6	37.8571	37.8571
1330	G3P1	38		38	38
1331	G1P0	38		38	38
1332	G2P0	38		38	38
1333	G2P1	38	2	38.2857	38.2857
1334	G2P0	38	4	38.5714	38.5714
1335	G3P1	38	4	38.5714	38.5714
1336	G1P0	38	4	38.5714	38.5714
1337	G1P0	38	6	38.8571	38.8571
1338	G2P0	38	6	38.8571	38.8571
1339	G3P2	38	6	38.8571	38.8571
1340	G4P1	38	6	38.8571	38.8571
1341	G2P1	39		39	39
1342	G2P1	39		39	39
1343	G1P0	39		39	39
1344	G3P1	39		39	39
1345	G1P0	39	1	39.1429	39.1429
1346	G1P0	39	6	39.8571	39.8571
1347	G4P1	39	1	39.1429	39.1429
1348	G1P0	39	2	39.2857	39.2857
1349	G3P0	39	3	39.4286	39.4286
1350	G1P0	39	4	39.5714	39.5714
1351	G2P0	39	6	39.8571	39.8571
1352	G2P0	40		40	40
1353	G2P0	39	6	39.8571	39.8571
1354	G3P0	39	6	39.8571	39.8571
1355	G3P0	39		39	39
1356	G2P0	40		40	40
1357	G2P1	40		40	40
1358	G4P1	40	1	40.1429	40.1429
1359	G1P0	40	2	40.2857	40.2857
1360	G1P0	40	4	40.5714	40.5714
1361	G1P0	40	5	40.7143	40.7143
1362	G1P0	40	6	40.8571	40.8571
1363	G1P0	40	5	40.7143	40.7143
1364	G1P0	40	1	40.1429	40.1429
1365	G2P1	35	6	35.8571	35.8571
1366	G2P1	36	2	36.2857	36.2857
1367	G3P1	36	5	36.7143	36.7143
1368	G3P1	36	6	36.8571	36.8571
1369	G1P0	36	1	36.1429	36.1429
1370	G3P1	37	4	37.5714	37.5714
1371	G1P0	37	6	37.8571	37.8571
1372	G4P1	37	6	37.8571	37.8571
1373	G4P1	38		38	38
1374	G3P1	38	4	38.5714	38.5714
1375	G1P0	38	5	38.7143	38.7143
1376	G2P1	38	6	38.8571	38.8571
1377	G3P1	38	6	38.8571	38.8571
1378	G4P1	38	6	38.8571	38.8571
1379	G3P1	38	6	38.8571	38.8571
1380	G1P0	39		39	39
1381	G2P1	39		39	39
1382	G2P1	39	1	39.1429	39.1429
1383	G2P0	39	3	39.4286	39.4286
1384	G1P0	39	3	39.4286	39.4286
1385	G2P0	39	4	39.5714	39.5714
1386	G1P0	39	5	39.7143	39.7143
1387	G1P0	39	5	39.7143	39.7143
1388	G1P0	40	2	40.2857	40.2857
1389	G1P0	40	3	40.4286	40.4286
1390	G2P0	40	5	40.7143	40.7143
1391	G2P0	40	6	40.8571	40.8571
1392	G1P0	40	1	40.1429	40.1429
1393	G1P0	40	1	40.1429	40.1429
1394	G3P1	39	5	39.7143	39.7143
1395	G1P0	34	1	34.1429	34.1429
1396	G3P1	36	2	36.2857	36.2857
1397	G1P0	37	4	37.5714	37.5714
1398	G1P0	37	6	37.8571	37.8571
1399	G3P1	38		38	38
1400	G1P0	38	1	38.1429	38.1429
1401	G1P0	38	5	38.7143	38.7143
1402	G1P0	38	5	38.7143	38.7143
1403	G3P1	38	6	38.8571	38.8571
1404	G3P1	38	6	38.8571	38.8571
1405	G3P1	39		39	39
1406	G2P0	39	1	39.1429	39.1429
1407	G1P0	39	1	39.1429	39.1429
1408	G1P0	39	2	39.2857	39.2857
1409	G3P1	37	2	37.2857	37.2857
1410	G1P0	39	2	39.2857	39.2857
1411	G2P0	39	2	39.2857	39.2857
1412	G1P0	39	3	39.4286	39.4286
1413	G2P0	39	3	39.4286	39.4286
1414	G1P0	39	3	39.4286	39.4286
1415	G1P0	39	4	39.5714	39.5714
1416	G1P0	39	4	39.5714	39.5714
1417	G5P0	39	4	39.5714	39.5714
1418	G2P0	39	4	39.5714	39.5714
1419	G1P0	39	4	39.5714	39.5714
1420	G3P1	39	5	39.7143	39.7143
1421	G1P0	39	6	39.8571	39.8571
1422	G1P0	40		40	40
1423	G2P1	40		40	40
1424	G1P0	40	1	40.1429	40.1429
1425	G3P1	40	2	40.2857	40.2857
1426	G1P0	40	2	40.2857	40.2857
1427	G2P0	40	4	40.5714	40.5714
1428	G2P0	40	5	40.7143	40.7143
1429	G1P0	40	5	40.7143	40.7143
1430	G3P1	40	6	40.8571	40.8571
1431	G3P1	40	6	40.8571	40.8571
1432	G1P0	40	6	40.8571	40.8571
1433	G2P0	40	2	40.2857	40.2857
1434	G1P0	40	2	40.2857	40.2857
1435	G1P0	40	5	40.7143	40.7143
1436	G3P1	36	3	36.4286	36.4286
1437	G3P1	37		37	37
1438	G1P0	38	4	38.5714	38.5714
1439	G3P1	40		40	40
1440	G1P0	37	3	37.4286	37.4286
1441	G2P0	38		38	38
1442	G1P0	38	1	38.1429	38.1429
1443	G1P0	38	2	38.2857	38.2857
1444	G2P0	38	2	38.2857	38.2857
1445	G2P0	38	3	38.4286	38.4286
1446	G6P1	38	3	38.4286	38.4286
1447	G2P0	38	4	38.5714	38.5714
1448	G4P1	38	4	38.5714	38.5714
1449	G4P1	38	5	38.7143	38.7143
1450	G2P1	38	5	38.7143	38.7143
1451	G4P1	38	5	38.7143	38.7143
1452	G1P0	38	5	38.7143	38.7143
1453	G2P1	37	6	37.8571	37.8571
1454	G1P0	39		39	39
1455	G1P0	39	1	39.1429	39.1429
1456	G1P0	39	2	39.2857	39.2857
1457	G2P1	39	2	39.2857	39.2857
1458	G2P1	39	2	39.2857	39.2857
1459	G4P1	39	3	39.4286	39.4286
1460	G5P2	39	3	39.4286	39.4286
1461	G2P1	39	6	39.8571	39.8571
1462	G1P0	39	6	39.8571	39.8571
1463	G1P0	40		40	40
1464	G1P0	40	2	40.2857	40.2857
1465	G1P0	40	2	40.2857	40.2857
1466	G1P0	40	2	40.2857	40.2857
1467	G2P0	40	2	40.2857	40.2857
1468	G3P0	40	4	40.5714	40.5714
1469	G1P0	40	6	40.8571	40.8571
1470	G1P0	40	4	40.5714	40.5714
1471	G1P0	40	3	40.4286	40.4286
1472	G1P0	37	4	37.5714	37.5714
1473	G6P1	38	1	38.1429	38.1429
1474	G2P0	38	4	38.5714	38.5714
1475	G5P1	38	5	38.7143	38.7143
1476	G1P0	39		39	39
1477	G2P0	39	1	39.1429	39.1429
1478	G3P0	39	1	39.1429	39.1429
1479	G2P1	39	2	39.2857	39.2857
1480	G2P1	39	3	39.4286	39.4286
1481	G1P0	39	3	39.4286	39.4286
1482	G2P1	39	6	39.8571	39.8571
1483	G1P0	39	6	39.8571	39.8571
1484	G1P0	40	1	40.1429	40.1429
1485	G5P1	39	1	39.1429	39.1429
1486	G3P1	40	1	40.1429	40.1429
1487	G2P0	40	1	40.1429	40.1429
1488	G2P0	40	3	40.4286	40.4286
1489	G2P0	40	4	40.5714	40.5714
1490	G2P1	39	5	39.7143	39.7143
1491	G2P0	39	2	39.2857	39.2857
1492	G1P0	39		39	39
1493	G1P0	33	2	33.2857	33.2857
1494	G4P0	39	2	39.2857	39.2857
1495	G2P1	35	6	35.8571	35.8571
1496	G2P0	35		35	35
1497	G1P0	36	2	36.2857	36.2857
1498	G3P1	36	3	36.4286	36.4286
1499	G1P0	38	3	38.4286	38.4286
1500	G2P1	38	5	38.7143	38.7143
1501	G4P1	38	6	38.8571	38.8571
1502	G2P1	38	6	38.8571	38.8571
1503	G2P1	39		39	39
1504	G3P1	39		39	39
1505	G3P1	39		39	39
1506	G1P0	39		39	39
1507	G1P0	39	1	39.1429	39.1429
1508	G2P1	37	5	37.7143	37.7143
1509	G1P0	39	1	39.1429	39.1429
1510	G3P2	39	1	39.1429	39.1429
1511	G2P1	39	2	39.2857	39.2857
1512	G4P1	39	2	39.2857	39.2857
1513	G1P0	39	5	39.7143	39.7143
1514	G1P0	40		40	40
1515	G3P1	40		40	40
1516	G1P0	39	6	39.8571	39.8571
1517	G1P0	40		40	40
1518	G1P0	40		40	40
1519	G2P1	40		40	40
1520	G1P0	40	1	40.1429	40.1429
1521	G1P0	40	1	40.1429	40.1429
1522	G2P0	40	2	40.2857	40.2857
1523	G3P1	37	5	37.7143	37.7143
1524	G1P0	39	1	39.1429	39.1429
1525	G1P0	39	1	39.1429	39.1429
1526	G1P0	37	3	37.4286	37.4286
1527	G2P1	37	3	37.4286	37.4286
1528	G1P0	38		38	38
1529	G2P0	38	1	38.1429	38.1429
1530	G5P1	38	1	38.1429	38.1429
1531	G1P0	38	1	38.1429	38.1429
1532	G5P1	38	3	38.4286	38.4286
1533	G5P1	38	5	38.7143	38.7143
1534	G2P1	38	6	38.8571	38.8571
1535	G1P0	38	6	38.8571	38.8571
1536	G3P1	38	6	38.8571	38.8571
1537	G3P1	38	6	38.8571	38.8571
1538	G2P0	39	1	39.1429	39.1429
1539	G2P0	39	2	39.2857	39.2857
1540	G1P0	39	5	39.7143	39.7143
1541	G1P0	39	5	39.7143	39.7143
1542	G6P1	39	5	39.7143	39.7143
1543	G2P039+5	待产LOA位、胎膜早破、妊娠期糖尿病、IVF术后		#VALUE!	#VALUE!
1544	G1P0	40		40	40
1545	G1P0	40	1	40.1429	40.1429
1546	G3P0	40	1	40.1429	40.1429
1547	G1P0	40	2	40.2857	40.2857
1548	G1P0	40	2	40.2857	40.2857
1549	G2P0	40	3	40.4286	40.4286
1550	G1P0	40	3	40.4286	40.4286
1551	G1P0	36	6	36.8571	36.8571
1552	G3P1	38		38	38
1553	G1P0	38	2	38.2857	38.2857
1554	G3P1	38	2	38.2857	38.2857
1555	G2P0	37	3	37.4286	37.4286
1556	G1P0	37	2	37.2857	37.2857
1557	G3P1	38	5	38.7143	38.7143
1558	G2P1	38	5	38.7143	38.7143
1559	G3P1	38	6	38.8571	38.8571
1560	G2P1	39		39	39
1561	G2P1	39		39	39
1562	G1P0	39	1	39.1429	39.1429
1563	G2P0	39	1	39.1429	39.1429
1564	G2P1	39	3	39.4286	39.4286
1565	G1P0	39	3	39.4286	39.4286
1566	G1P0	39	4	39.5714	39.5714
1567	G4P1	40		40	40
1568	G3P1	40		40	40
1569	G1P0	40	1	40.1429	40.1429
1570	G3P1	40	2	40.2857	40.2857
1571	G2P1	40	3	40.4286	40.4286
1572	G1P0	40	4	40.5714	40.5714
1573	G1P0	40	4	40.5714	40.5714
1574	G1P0	41		41	41
1575	G2P0	40	1	40.1429	40.1429
1576	G1P0	39	4	39.5714	39.5714
1577	G1P0	39	6	39.8571	39.8571
1578	G4P0	38	3	38.4286	38.4286
1579	G3P0	38	3	38.4286	38.4286
1580	G2P1	36	1	36.1429	36.1429
1581	G2P0	36	3	36.4286	36.4286
1582	G1P0	36	6	36.8571	36.8571
1583	G1P0	37	6	37.8571	37.8571
1584	G1P0	38	2	38.2857	38.2857
1585	G3P0	38	3	38.4286	38.4286
1586	G2P1	38	4	38.5714	38.5714
1587	G1P0	38	4	38.5714	38.5714
1588	G1P0	38	4	38.5714	38.5714
1589	G3P0	38	4	38.5714	38.5714
1590	G3P1	38	5	38.7143	38.7143
1591	G2P1	38	6	38.8571	38.8571
1592	G3P1	39		39	39
1593	G1P0	39	1	39.1429	39.1429
1594	G4P1	39	2	39.2857	39.2857
1595	G4P1	39	2	39.2857	39.2857
1596	G2P0	39	3	39.4286	39.4286
1597	G1P0	39	3	39.4286	39.4286
1598	G5P1	38	4	38.5714	38.5714
1599	G1P0	39	5	39.7143	39.7143
1600	G2P0	38	6	38.8571	38.8571
1601	G3P0	39		39	39
1602	G3P1	40	1	40.1429	40.1429
1603	G3P0	40	2	40.2857	40.2857
1604	G1P0	39	1	39.1429	39.1429
1605	G5P2	40	4	40.5714	40.5714
1606	G1P0	40	4	40.5714	40.5714
1607	G2P1	40	4	40.5714	40.5714
1608	G4P1	39	2	39.2857	39.2857
1609	G2P0	39		39	39
1610	G2P0	37	6	37.8571	37.8571
1611	G1P0	38	2	38.2857	38.2857
1612	G1P0	38	3	38.4286	38.4286
1613	G3P2	38	4	38.5714	38.5714
1614	G1P0	38	5	38.7143	38.7143
1615	G4P1	37	6	37.8571	37.8571
1616	G4P1	38	6	38.8571	38.8571
1617	G4P1	38	6	38.8571	38.8571
1618	G1P0	39		39	39
1619	G3P1	39	5	39.7143	39.7143
1620	G3P1	39	5	39.7143	39.7143
1621	G2P1	39	5	39.7143	39.7143
1622	G3P2	38	5	38.7143	38.7143
1623	G2P0	39	6	39.8571	39.8571
1624	G2P1	40	1	40.1429	40.1429
1625	G2P1	40	2	40.2857	40.2857
1626	G4P1	40	6	40.8571	40.8571
1627	G1P0	38	6	38.8571	38.8571
1628	G2P1	40	2	40.2857	40.2857
1629	G1P0	34		34	34
1630	G1P0	36	6	36.8571	36.8571
1631	G4P1	37	1	37.1429	37.1429
1632	G2P0	38	1	38.1429	38.1429
1633	G2P1	38	2	38.2857	38.2857
1634	G5P1	38	3	38.4286	38.4286
1635	G2P0	38	3	38.4286	38.4286
1636	G2P1	38	3	38.4286	38.4286
1637	G1P0	38	4	38.5714	38.5714
1638	G2P1	38	5	38.7143	38.7143
1639	G1P0	38	6	38.8571	38.8571
1640	G5P1	38	6	38.8571	38.8571
1641	G2P1	38	6	38.8571	38.8571
1642	G2P1	39	1	39.1429	39.1429
1643	G2P1	39	2	39.2857	39.2857
1644	G4P1	39	2	39.2857	39.2857
1645	G1P0	39	3	39.4286	39.4286
1646	G1P0	39	4	39.5714	39.5714
1647	G1P0	39	5	39.7143	39.7143
1648	G2P1	39	5	39.7143	39.7143
1649	G3P1	38	2	38.2857	38.2857
1650	G1P0	39	5	39.7143	39.7143
1651	G1P0	38	6	38.8571	38.8571
1652	G1P0	39	6	39.8571	39.8571
1653	G1P0	40		40	40
1654	G1P0	39		39	39
1655	G1P0	40		40	40
1656	G3P1	40		40	40
1657	G2P0	40	2	40.2857	40.2857
1658	G1P0	40	4	40.5714	40.5714
1659	G3P1	39		39	39
1660	G1P0	40	5	40.7143	40.7143
1661	G3P0	40	5	40.7143	40.7143
1662	G2P1	39	4	39.5714	39.5714
1663	G1P0	40	1	40.1429	40.1429
1664	G4P1	32	1	32.1429	32.1429
1665	G2P0	39	5	39.7143	39.7143
1666	G1P0	35	5	35.7143	35.7143
1667	G1P0	36	3	36.4286	36.4286
1668	G3P1	37	4	37.5714	37.5714
1669	G1P0	37	5	37.7143	37.7143
1670	G1P0	38	2	38.2857	38.2857
1671	G1P0	38	4	38.5714	38.5714
1672	G4P3	39		39	39
1673	G3P1	39		39	39
1674	G5P1	39		39	39
1675	G2P0	39	1	39.1429	39.1429
1676	G3P1	39	1	39.1429	39.1429
1677	G1P0	39	1	39.1429	39.1429
1678	G2P0	39		39	39
1679	G1P0	39	2	39.2857	39.2857
1680	G2P0	39	2	39.2857	39.2857
1681	G2P1	39	1	39.1429	39.1429
1682	G4P1	39	4	39.5714	39.5714
1683	G1P0	39	4	39.5714	39.5714
1684	G1P0	39	4	39.5714	39.5714
1685	G3P1	39	5	39.7143	39.7143
1686	G1P0	39	6	39.8571	39.8571
1687	G5P1	39	6	39.8571	39.8571
1688	G2P1	40		40	40
1689	G1P0	40	1	40.1429	40.1429
1690	G1P0	40	4	40.5714	40.5714
1691	G1P0	40	5	40.7143	40.7143
1692	G3P0	40		40	40
1693	G1P0	40	4	40.5714	40.5714
1694	G1P0	34	1	34.1429	34.1429
1695	G2P0	33	2	33.2857	33.2857
1696	G2P0	35	1	35.1429	35.1429
1697	G1P0	38	2	38.2857	38.2857
1698	G8P0	36		36	36
1699	G1P0	36		36	36
1700	G3P1	36	2	36.2857	36.2857
1701	G1P0	36	3	36.4286	36.4286
1702	G1P0	36	6	36.8571	36.8571
1703	G1P0	38		38	38
1704	G3P1	38	1	38.1429	38.1429
1705	G2P0	38	6	38.8571	38.8571
1706	G2P1	39		39	39
1707	G2P1	39		39	39
1708	G2P1	39		39	39
1709	G3P1	39	1	39.1429	39.1429
1710	G3P1	39	1	39.1429	39.1429
1711	G1P0	39	1	39.1429	39.1429
1712	G1P0	39	5	39.7143	39.7143
1713	G1P0	39	5	39.7143	39.7143
1714	G1P0	40		40	40
1715	G2P0	40		40	40
1716	G1P0	40	1	40.1429	40.1429
1717	G3P2	40	1	40.1429	40.1429
1718	G1P0	40	2	40.2857	40.2857
1719	G1P0	40	4	40.5714	40.5714
1720	G2P0	40	3	40.4286	40.4286
1721	G3P0	40	4	40.5714	40.5714
1722	G2P0	39	1	39.1429	39.1429
1723	G1P0	41	1	41.1429	41.1429
1724	G1P0	34	2	34.2857	34.2857
1725	G2P1	36	6	36.8571	36.8571
1726	G3P0	38		38	38
1727	G2P0	38	1	38.1429	38.1429
1728	G1P0	38	1	38.1429	38.1429
1729	G2P1	38	4	38.5714	38.5714
1730	G2P0	38	5	38.7143	38.7143
1731	G3P1	38	6	38.8571	38.8571
1732	G1P0	38	6	38.8571	38.8571
1733	G3P1	38	6	38.8571	38.8571
1734	G2P0	38	6	38.8571	38.8571
1735	G1P0	39		39	39
1736	G4P0	39	2	39.2857	39.2857
1737	G1P0	39	3	39.4286	39.4286
1738	G3P1	39	6	39.8571	39.8571
1739	G1P0	40	1	40.1429	40.1429
1740	G2P0	40	2	40.2857	40.2857
1741	G2P0	39		39	39
1742	G3P1	39		39	39
1743	G3P0	40	5	40.7143	40.7143
1744	G2P0	39	3	39.4286	39.4286
1745	G1P0	40	6	40.8571	40.8571
1746	G1P0	40	6	40.8571	40.8571
1747	G3P1	40		40	40
1748	G5P2	32	3	32.4286	32.4286
1749	G1P0	34	1	34.1429	34.1429
1750	G4P1	36	3	36.4286	36.4286
1751	G1P0	36	4	36.5714	36.5714
1752	G3P0	38	2	38.2857	38.2857
1753	G2P1	38	3	38.4286	38.4286
1754	G1P0	38	4	38.5714	38.5714
1755	G2P1	38	5	38.7143	38.7143
1756	G4P1	38	6	38.8571	38.8571
1757	G1P0	38	5	38.7143	38.7143
1758	G6P1	39		39	39
1759	G2P1	39		39	39
1760	G3P1	39		39	39
1761	G2P1	39	2	39.2857	39.2857
1762	G3P1	39	3	39.4286	39.4286
1763	G3P1	39	4	39.5714	39.5714
1764	G1P0	39	4	39.5714	39.5714
1765	G1P0	39	5	39.7143	39.7143
1766	G2P1	39	6	39.8571	39.8571
1767	G1P0	40		40	40
1768	G2P0	39	6	39.8571	39.8571
1769	G4P1	40	1	40.1429	40.1429
1770	G2P0	40	1	40.1429	40.1429
1771	G2P1	40	1	40.1429	40.1429
1772	G1P0	39	1	39.1429	39.1429
1773	G1P0	40	1	40.1429	40.1429
1774	G3P0	40	3	40.4286	40.4286
1775	G1P0	40	4	40.5714	40.5714
1776	G2P0	32	6	32.8571	32.8571
1777	G1P0	37	3	37.4286	37.4286
1778	G1P0	37	6	37.8571	37.8571
1779	G7P2	39		39	39
1780	G3P1	39		39	39
1781	G4P1	39		39	39
1782	G2P1	38	6	38.8571	38.8571
1783	G3P1	39	1	39.1429	39.1429
1784	G1P0	39	3	39.4286	39.4286
1785	G2P0	39	3	39.4286	39.4286
1786	G2P0	39	4	39.5714	39.5714
1787	G5P1	39	4	39.5714	39.5714
1788	G1P0	39	5	39.7143	39.7143
1789	G5P1	39	5	39.7143	39.7143
1790	G2P0	39	5	39.7143	39.7143
1791	G1P0	39	6	39.8571	39.8571
1792	G1P0	39	6	39.8571	39.8571
1793	G1P0	40		40	40
1794	G1P0	40		40	40
1795	G1P0	40		40	40
1796	G2P0	40	1	40.1429	40.1429
1797	G1P0	40	3	40.4286	40.4286
1798	G1P0	40	3	40.4286	40.4286
1799	G1P0	40	4	40.5714	40.5714
1800	G3P0	40	6	40.8571	40.8571
1801	G2P0	39	6	39.8571	39.8571
1802	G1P0	39	4	39.5714	39.5714
1803	G1P0	37	1	37.1429	37.1429
1804	G1P0	38	4	38.5714	38.5714
1805	G5P1	38	6	38.8571	38.8571
1806	G6P1	39	1	39.1429	39.1429
1807	G1P0	39	2	39.2857	39.2857
1808	G1P0	39	5	39.7143	39.7143
1809	G3P1	39	6	39.8571	39.8571
1810	G3P0	38	6	38.8571	38.8571
1811	G4P1	39	2	39.2857	39.2857
1812	G2P0	40	4	40.5714	40.5714
1813	G2P0	40	4	40.5714	40.5714
1814	G2P1	40	6	40.8571	40.8571
1815	G1P0	40	6	40.8571	40.8571
1816	G2P0	41	3	41.4286	41.4286
1817	G1P0	37	1	37.1429	37.1429
1818	G2P1	39	1	39.1429	39.1429
1819	G2P1	30	4	30.5714	30.5714
1820	G2P0	36	6	36.8571	36.8571
1821	G1P0	37		37	37
1822	G2P1	37	5	37.7143	37.7143
1823	G1P0	38		38	38
1824	G1P0	38	2	38.2857	38.2857
1825	G6P2	38	2	38.2857	38.2857
1826	G2P1	38	4	38.5714	38.5714
1827	G3P1	38	4	38.5714	38.5714
1828	G3P1	38	6	38.8571	38.8571
1829	G6P1	39		39	39
1830	G4P1	39	1	39.1429	39.1429
1831	G5P2	39	1	39.1429	39.1429
1832	G2P1	39	1	39.1429	39.1429
1833	G3P1	39	2	39.2857	39.2857
1834	G1P0	39	3	39.4286	39.4286
1835	G3P0	39	3	39.4286	39.4286
1836	G1P0	39	4	39.5714	39.5714
1837	G1P0	39	4	39.5714	39.5714
1838	G2P0	39	5	39.7143	39.7143
1839	G2P1	39	5	39.7143	39.7143
1840	G1P0	38	5	38.7143	38.7143
1841	G4P2	39	6	39.8571	39.8571
1842	G5P1	39	6	39.8571	39.8571
1843	G3P1	39	6	39.8571	39.8571
1844	G1P0	40		40	40
1845	G1P0	40	1	40.1429	40.1429
1846	G1P0	40	1	40.1429	40.1429
1847	G2P0	40	1	40.1429	40.1429
1848	G1P0	39	3	39.4286	39.4286
1849	G1P0	40	3	40.4286	40.4286
1850	G2P1	40	3	40.4286	40.4286
1851	G2P0	40	5	40.7143	40.7143
1852	G1P0	40	2	40.2857	40.2857
1853	G1P0	40	3	40.4286	40.4286
1854	G6P2	40	2	40.2857	40.2857
1855	G2P0	28	1	28.1429	28.1429
1856	G1P0	34	1	34.1429	34.1429
1857	G1P0	37	6	37.8571	37.8571
1858	G2P2	38	3	38.4286	38.4286
1859	G3P1	38	1	38.1429	38.1429
1860	G3P1	38	2	38.2857	38.2857
1861	G1P0	38	2	38.2857	38.2857
1862	G1P0	38	3	38.4286	38.4286
1863	G3P1	38	5	38.7143	38.7143
1864	G1P0	39	1	39.1429	39.1429
1865	G1P0	39	1	39.1429	39.1429
1866	G1P0	39	1	39.1429	39.1429
1867	G3P1	39	2	39.2857	39.2857
1868	G1P0	39	2	39.2857	39.2857
1869	G1P0	39	5	39.7143	39.7143
1870	G5P1	38	4	38.5714	38.5714
1871	G2P0	39	4	39.5714	39.5714
1872	G2P0	39	6	39.8571	39.8571
1873	G3P0	39	5	39.7143	39.7143
1874	G1P0	39	6	39.8571	39.8571
1875	G2P0	39	6	39.8571	39.8571
1876	G2P1	40		40	40
1877	G1P0	40	2	40.2857	40.2857
1878	G4P1	39	3	39.4286	39.4286
1879	G2P0	40	3	40.4286	40.4286
1880	G3P0	40	3	40.4286	40.4286
1881	G2P1	40	4	40.5714	40.5714
1882	G2P1	40	4	40.5714	40.5714
1883	G1P0	40	4	40.5714	40.5714
1884	G3P1	40	5	40.7143	40.7143
1885	G1P0	40	6	40.8571	40.8571
1886	G3P1	41		41	41
1887	G1P0	39	4	39.5714	39.5714
1888	G1P0	39	3	39.4286	39.4286
1889	G6P1	36		36	36
1890	G1P0	37	4	37.5714	37.5714
1891	G1P0	37	4	37.5714	37.5714
1892	G2P1	38		38	38
1893	G1P0	38		38	38
1894	G5P3	38	2	38.2857	38.2857
1895	G2P0	38	3	38.4286	38.4286
1896	G1P0	38	6	38.8571	38.8571
1897	G1P0	39	1	39.1429	39.1429
1898	G1P0	39	1	39.1429	39.1429
1899	G4P1	39	1	39.1429	39.1429
1900	G2P1	39	2	39.2857	39.2857
1901	G1P0	39	3	39.4286	39.4286
1902	G5P2	39	3	39.4286	39.4286
1903	G1P0	39	3	39.4286	39.4286
1904	G3P1	39	4	39.5714	39.5714
1905	G3P1	39	3	39.4286	39.4286
1906	G3P1	39	4	39.5714	39.5714
1907	G3P1	39	5	39.7143	39.7143
1908	G5P1	39	5	39.7143	39.7143
1909	G1P0	39	5	39.7143	39.7143
1910	G1P0	40		40	40
1911	G2P0	40		40	40
1912	G1P0	40		40	40
1913	G1P0	40		40	40
1914	G2P0	40	1	40.1429	40.1429
1915	G1P0	40	1	40.1429	40.1429
1916	G1P0	40	3	40.4286	40.4286
1917	G1P0	40	3	40.4286	40.4286
1918	G2P0	39	5	39.7143	39.7143
1919	G1P0	40	6	40.8571	40.8571
1920	G3P1	33	5	33.7143	33.7143
1921	G2P1	34	2	34.2857	34.2857
1922	G5P2	36	3	36.4286	36.4286
1923	G1P0	36	6	36.8571	36.8571
1924	G2P0	36	3	36.4286	36.4286
1925	G1P0	37	4	37.5714	37.5714
1926	G6P1	37	6	37.8571	37.8571
1927	G3P1	38		38	38
1928	G1P0	38	1	38.1429	38.1429
1929	G2P0	38	1	38.1429	38.1429
1930	G1P0	38	4	38.5714	38.5714
1931	G5P1	38	5	38.7143	38.7143
1932	G1P0	38	5	38.7143	38.7143
1933	G2P1	38	6	38.8571	38.8571
1934	G1P0	38	6	38.8571	38.8571
1935	G3P1	38	6	38.8571	38.8571
1936	G4P1	38	6	38.8571	38.8571
1937	G2P1	39		39	39
1938	G2P1	39		39	39
1939	G2P0	39		39	39
1940	G3P1	39		39	39
1941	G3P1	39	2	39.2857	39.2857
1942	G2P1	39	2	39.2857	39.2857
1943	G3P1	39	2	39.2857	39.2857
1944	G3P1	39	3	39.4286	39.4286
1945	G2P1	39	3	39.4286	39.4286
1946	G2P1	39	3	39.4286	39.4286
1947	G3P1	39	3	39.4286	39.4286
1948	G2P1	39	4	39.5714	39.5714
1949	G2P1	39	4	39.5714	39.5714
1950	G1P0	39	4	39.5714	39.5714
1951	G1P0	39	4	39.5714	39.5714
1952	G2P0	39	6	39.8571	39.8571
1953	G2P0	39	6	39.8571	39.8571
1954	G3P0	39	6	39.8571	39.8571
1955	G2P1	39	6	39.8571	39.8571
1956	G1P0	39	6	39.8571	39.8571
1957	G1P0	39	6	39.8571	39.8571
1958	G1P0	40	2	40.2857	40.2857
1959	G1P0	40	2	40.2857	40.2857
1960	G1P0	40	2	40.2857	40.2857
1961	G2P0	39	2	39.2857	39.2857
1962	G3P0	40	5	40.7143	40.7143
1963	G2P1	40	5	40.7143	40.7143
1964	G1P0	40	5	40.7143	40.7143
1965	G1P0	41	1	41.1429	41.1429
1966	G1P0	40	2	40.2857	40.2857
1967	G1P0	41		41	41
1968	G3P1	33	6	33.8571	33.8571
1969	G1P0	38	5	38.7143	38.7143
1970	G1P0	34		34	34
1971	G1P0	34		34	34
1972	G2P0	36	3	36.4286	36.4286
1973	G4P1	38	1	38.1429	38.1429
1974	G1P0	37	4	37.5714	37.5714
1975	G2P1	38	3	38.4286	38.4286
1976	G3P1	38	3	38.4286	38.4286
1977	G4P1	38	4	38.5714	38.5714
1978	G2P1	38	5	38.7143	38.7143
1979	G2P1	38	5	38.7143	38.7143
1980	G6P2	38	6	38.8571	38.8571
1981	G5P1	38	6	38.8571	38.8571
1982	G2P1	38	6	38.8571	38.8571
1983	G2P1	38	6	38.8571	38.8571
1984	G1P0	39		39	39
1985	G4P1	39		39	39
1986	G3P1	39	1	39.1429	39.1429
1987	G2P0	39	1	39.1429	39.1429
1988	G1P0	39	2	39.2857	39.2857
1989	G1P0	39	3	39.4286	39.4286
1990	G1P0	39	3	39.4286	39.4286
1991	G2P0	39	3	39.4286	39.4286
1992	G1P0	39	3	39.4286	39.4286
1993	G1P0	39	4	39.5714	39.5714
1994	G1P0	39	5	39.7143	39.7143
1995	G4P0	39	4	39.5714	39.5714
1996	G1P0	39	6	39.8571	39.8571
1997	G1P0	39	6	39.8571	39.8571
1998	G2P0	39	1	39.1429	39.1429
1999	G1P0	40	2	40.2857	40.2857
[truncated: 1,273 more rows]
